# Supplementary material for: Independent control of the thermodynamic and kinetic properties of aptamer switches
Source: Nat Commun. 2019 Nov 7;10:5079. doi: 10.1038/s41467-019-13137-x (PMC6838323; doi:10.1038/s41467-019-13137-x)
Supplement: Supplementary file 3 — Source Data [file 41467_2019_13137_MOESM3_ESM.xlsx]

## Sheet: Figure 3
	Figure 3a					Figure 3c					Figure 3b/d							Figure 3e
	[ATP] mM	9_33_1	9_33_2	9_33_3		[ATP] mM	7_23_1	7_23_2	7_23_3		See Supplementary Figure 2							[ATP]	8_43_1	8_43_2	8_43_3	[ATP]	7_23_1	7_23_2	7_23_3	[ATP]	8_23_2	8_23_3
	0	600	550	614		0	800	763	807									0	1146	948	990	0	800	763	807	0	607	553
	0.00625	730	618	575		0.00625	834	762	848									0.00625	1325	1162	1133	0.00625	834	762	848	0.00625	669	599
	0.0125	784	669	708		0.0125	982	901	928									0.025	1986	1870	1888	0.025	982	901	928	0.025	671	564
	0.0625	1047	754	790		0.0625	1132	1175	1235									0.0625	4085	3700	3669	0.0625	1132	1175	1235	0.0625	653	617
	0.125	1265	1000	1054		0.125	1923	1603	1647									0.125	8122	7341	7299	0.125	1923	1603	1647	0.125	769	711
	0.1875	1386	1194	1275		0.1875	2149	2285	2651									0.1875	11862	10513	10502	0.1875	2149	2285	2651	0.1875	815	702
	0.5	2865	2635	2562		0.5	3944	4331	4291									0.5	16534	17741	17124	0.5	3944	4331	4291	0.5	1135	1058
	1.75	7871	7000	6779		1.75	5244	4797	4867									1.75	22175	19270	19161	1.75	5244	4797	4867	1.75	3012	2652
	3.75	17209	15726	15687		3.75	4998	5227	5602									3.75	24595	21123	20581	3.75	4998	5227	5602	3.75	4630	3865
	6.75	19691	16668	16602		6.75	6593	6303	6407									6.75	23365	21661	20994	6.25	6593	6303	6407	6.25	4423	4953
	[ATP] mM	8_33_1	8_33_2	8_33_3		[ATP] mM	7_25_1_	7_25_2_	7_25_3_
	0	857	773	737		0	966	1008	1049
	0.00625	868	879	917		0.00625	935	1016	1004
	0.0125	1205	1044	1067		0.0125	1087	1259	1188
	0.0625	1721	1771	1684		0.0625	1647	1589	1650
	0.125	2487	3385	3077		0.125	2518	2641	2569
	0.1875	4663	4275	4351		0.1875	3633	3387	3429
	0.5	12520	11619	11349		0.5	6166	6147	5973
	1.75	20343	17964	18111		1.75	7814	7440	7529
	3.75	22311	20968	21146		3.75	9341	7969	8201
	6.75	24628	22968	22135		6.75	11456	11383	11852
	[ATP] mM	7_33_1	7_33_2	7_33_3		[ATP] mM	7_33_1	7_33_2	7_33_3
	0	1720	1734	1793		0	1720	1734	1793
	0.00625	1674	1772	1765		0.00625	1674	1772	1765
	0.0125	2420	3616	3357		0.0125	2420	3616	3357
	0.0625	6890	6817	6644		0.0625	6890	6817	6644
	0.125	11391	11733	12066		0.125	11391	11733	12066
	0.1875	14308	14908	14978		0.1875	14308	14908	14978
	0.5	17099	19670	20747		0.5	17099	19670	20747
	1.75	23735	21322	20026		1.75	23735	21322	20026
	3.75	23950	23917	24306		3.75	23950	23917	24306
	6.75	27633	27870	28742		6.75	27633	27870	28742
	[ATP] mM	6_33_1	6_33_2	6_33_3		[ATP] mM	7_36_1_	7_36_2_	7_36_3_
	0	2699	3519	4199		0	1793	1799	1571
	0.00625	1708	2869	2850		0.00625	1938	2027	1826
	0.0125	6718	10921	8552		0.0125	3928	4303	4128
	0.0625	12045	10996	10786		0.0625	9512	9150	9214
	0.125	12993	11946	12077		0.125	12711	14018	13790
	0.1875	13892	12295	12437		0.1875	14910	15883	15403
	0.5	14913	12526	14932		0.5	19017	19150	18677
	1.75	14647	14810	15489		1.75	19814	20354	20360
	3.75	19419	16304	16370		3.75	23513	22792	22222
	6.75	29172	16500	16913		6.75	27691	27039	26111
	[ATP] mM	5_33_1	5_33_2	5_33_3		[ATP] mM	7_43_1	7_43_2	7_43_3
	0	9137	7738	7771		0	3769	3582	4091
	0.00625	10693	7973	7877		0.00625	5136	4805	5221
	0.0125	11500	8828	8824		0.0125	9289	9523	10005
	0.0625	10286	11441	9863		0.0625	14877	14781	16131
	0.125	12023	9883	9905		0.125	18628	17427	17665
	0.1875	12304	9480	9880		0.1875	19890	19243	19888
	0.5	9943	12126	9921		0.5	20754	19946	20190
	1.75	13151	10420	10857		1.75	22257	21773	22941
	3.75	11708	15490	13027		3.75	25368	23010	23197
	6.75	19478	16064	15184		6.75	24121	23118	22593

## Sheet: Figure 4
	Figure 4a										*raw RFU shown. These results were normalized prior to plotting according to protocol outlined in methods																						Figure 4b/d/e
		9_33						8_33						7_33						6_33						5_33							See Supplementary Figure 2
		BLANK			ATP			BLANK			ATP			BLANK			ATP			BLANK			ATP			BLANK			ATP
	Time (s)	9_33_0 (1)	9_33_0 (2)	9_33_0 (3)	9_33_1000 (1)	9_33_1000 (2)	9_33_1000 (3)	8_33_0 (1)	8_33_0 (2)	8_33_0 (3)	8_33_1000 (1)	8_33_1000 (2)	8_33_1000 (3)	7_33_0 (1)	7_33_0 (2)	7_33_0 (3)	7_33_1000 (1)	7_33_1000 (2)	7_33_1000 (3)	6_33_0 (1)	6_33_0 (2)	6_33_0 (3)	6_33_1000 (1)	6_33_1000 (2)	6_33_2500 (1)	5_33_0 (1)	5_33_0 (2)	5_33_0 (3)	5_33_1000 (1)	5_33_1000 (2)	5_33_1000 (3)
	0	371	407	430	399	412	392	463	442	486	465	431	426	899	1038	999	776	973	1081	2449	2672	2775	2426	2323	2274	7455	7536	8354	7327	7051	6951
	0.465	380	408	422	382	412	420	469	440	447	472	446	447	867	1066	969	800	983	1060	2435	2702	2804	2450	2302	2261	7489	7546	8306	7380	7057	6952
	0.93	375	401	425	409	402	417	477	415	457	470	445	440	920	1056	1013	779	1003	1084	2446	2693	2758	2427	2345	2307	7466	7593	8360	7261	7047	6995
	1.395	372	421	415	401	383	414	477	426	436	488	448	445	893	1111	1014	808	990	1075	2378	2712	2789	2413	2301	2251	7402	7581	8357	7365	7036	6920
	1.86	365	402	405	384	377	424	465	419	461	483	431	471	897	1075	978	794	1026	1082	2399	2699	2770	2420	2345	2289	7496	7516	8209	7408	7069	7039
	2.325	379	427	411	382	392	391	472	453	469	477	441	456	894	1081	1021	793	985	1075	2466	2715	2768	2450	2297	2294	7489	7460	8390	7405	7114	7000
	3.725	525	567	581	1458	1500	1396	629	551	583	5614	5400	5594	1309	1316	1269	9620	9023	11043	3502	3684	3811	11006	10218	10916	9427	10055	11058	13546	13417	14387
	4.19	526	529	606	1840	2037	1854	644	544	573	6841	6546	6698	1278	1305	1295	10220	9862	11504	3517	3625	3778	11061	10492	11139	9262	10107	10989	13535	13452	14371
	4.655	499	540	583	2173	2507	2284	641	565	589	7490	7192	7211	1302	1298	1267	10411	10503	11678	3448	3696	3822	11365	10866	11281	9307	10137	10948	13393	13713	14371
	5.12	509	533	604	2447	3000	2612	623	568	579	7880	7577	7522	1264	1248	1273	10512	10691	11718	3512	3627	3795	11582	10709	11692	9201	10104	10877	13594	13874	14465
	5.585	503	564	580	2653	3271	2942	605	593	578	8003	7777	7681	1252	1313	1319	10862	10763	11902	3429	3626	3758	11607	10868	11829	9345	10030	10909	13324	13931	14607
	6.05	531	527	571	2894	3557	3192	633	564	588	8097	7913	7705	1279	1281	1300	10946	11021	11886	3514	3642	3752	11622	11063	12022	9304	10057	10997	13607	14100	14822
	6.515	511	547	578	3030	3925	3427	640	561	550	8276	8000	7835	1235	1298	1345	11085	10919	11953	3441	3646	3805	11832	10996	12076	9227	10017	10956	13445	14228	14824
	6.98	506	546	568	3253	4059	3558	616	561	597	8357	8198	7872	1310	1289	1304	11047	11125	12034	3454	3579	3770	11874	11039	12234	9266	10058	10937	13438	14146	14868
	7.445	507	579	589	3318	4236	3664	625	553	601	8356	8202	7924	1267	1315	1313	11258	11227	11996	3438	3599	3770	12003	11027	12174	9291	10130	10965	13666	14132	15023
	7.91	533	558	577	3527	4333	3828	626	572	604	8389	8120	7871	1256	1313	1333	11081	11329	12306	3397	3562	3811	12241	11172	12325	9295	10100	10919	13530	14218	15121
	8.375	538	521	586	3537	4516	3848	602	560	582	8445	8201	8133	1293	1308	1279	11126	11439	12224	3447	3573	3757	12234	11314	12403	9362	10115	11017	13673	14194	15195
	8.84	511	544	567	3653	4637	4066	588	572	575	8518	8289	8112	1279	1284	1324	11380	11438	12201	3442	3556	3736	12271	11136	12394	9284	10077	10930	13599	14460	15226
	9.305	501	537	569	3760	4697	4157	628	580	581	8610	8347	8060	1274	1314	1266	11157	11517	12403	3426	3585	3717	12265	11226	12480	9238	10158	10941	13592	14307	15250
	9.77	518	536	582	3805	4852	4112	602	562	590	8574	8396	8157	1239	1339	1274	11326	11372	12369	3451	3591	3736	12271	11397	12565	9214	10078	10896	13693	14288	15284
	10.235	533	532	583	3869	4850	4255	612	582	587	8556	8406	8148	1270	1287	1284	11502	11532	12568	3445	3589	3787	12379	11494	12547	9200	10028	11077	13715	14409	15337
	10.7	500	551	585	3894	5003	4305	621	570	602	8623	8511	8228	1259	1294	1319	11331	11622	12597	3417	3574	3793	12447	11339	12693	9281	10113	10909	13951	14368	15265
	11.165	512	538	553	3938	5169	4461	606	544	583	8544	8525	8161	1258	1282	1276	11426	11656	12673	3453	3601	3713	12390	11380	12740	9215	10108	10980	13821	14472	15484
	11.63	525	552	557	4030	5080	4374	625	528	591	8498	8500	8242	1282	1273	1296	11389	11714	12735	3461	3556	3784	12511	11444	12592	9225	10026	10859	13854	14414	15460
	12.095	526	536	563	4036	5198	4464	622	600	570	8478	8442	8220	1234	1296	1269	11239	11857	12751	3453	3543	3744	12397	11433	12728	9216	10044	11021	13795	14396	15369
	12.56	523	548	564	4094	5260	4468	638	565	587	8590	8618	8277	1299	1305	1358	11490	11816	12736	3463	3522	3733	12415	11445	12808	9334	10214	10859	13851	14241	15461
	13.025	484	551	549	4127	5251	4536	630	554	586	8629	8599	8258	1240	1287	1289	11443	11787	12862	3406	3603	3716	12522	11499	12715	9268	9983	11011	13832	14281	15504
	13.49	515	572	570	4104	5273	4548	602	559	578	8645	8461	8269	1301	1268	1321	11452	11784	12897	3438	3594	3696	12559	11555	12582	9175	9913	10950	13631	14446	15331
	13.955	505	533	577	4146	5338	4558	628	579	595	8681	8658	8337	1279	1303	1285	11509	11884	12901	3419	3483	3745	12474	11630	12785	9332	10090	10903	13729	14166	15565
	14.42	505	535	556	4239	5363	4627	626	586	612	8600	8652	8394	1253	1299	1289	11520	11727	12946	3409	3561	3717	12510	11610	12726	9207	10099	10871	13771	14297	15455
	14.885	483	560	585	4228	5418	4612	613	591	586	8665	8694	8453	1276	1263	1312	11660	11841	12945	3396	3572	3678	12594	11663	12906	9329	10095	10899	13838	14384	15463
	15.35	525	527	566	4250	5364	4664	619	569	598	8657	8641	8451	1253	1330	1280	11657	11835	12918	3480	3577	3737	12554	11710	12765	9287	10076	10857	13725	14273	15436
	15.815	528	564	540	4304	5476	4666	642	570	573	8585	8607	8421	1253	1284	1322	11578	11948	13077	3472	3590	3635	12583	11715	12807	9248	10087	10940	13801	14391	15570
	16.28	519	558	603	4257	5414	4681	651	563	595	8589	8599	8508	1255	1299	1266	11533	11950	13154	3369	3544	3782	12622	11524	12837	9191	10053	10836	13883	14397	15632
	16.745	521	547	580	4259	5392	4622	622	564	612	8730	8675	8357	1241	1328	1325	11597	12041	13032	3478	3616	3753	12605	11727	12861	9304	9952	10898	13883	14359	15477
	17.21	521	557	568	4272	5516	4684	641	555	601	8647	8631	8523	1265	1293	1280	11616	11944	13201	3401	3528	3738	12705	11654	13000	9282	10019	10877	13883	14461	15519
	17.675	504	549	585	4322	5495	4697	626	561	599	8599	8749	8492	1246	1307	1332	11618	11992	13155	3447	3527	3683	12546	11786	12849	9353	10045	10839	13828	14383	15482
	18.14	516	561	585	4284	5504	4816	619	568	591	8720	8679	8590	1257	1294	1292	11613	11840	13144	3430	3554	3739	12622	11785	12753	9252	10102	10765	13754	14336	15459
	18.605	492	539	596	4306	5495	4736	634	583	616	8601	8776	8602	1237	1286	1256	11677	12036	13147	3422	3570	3700	12715	11787	12902	9287	10030	10895	13771	14436	15363
	19.07	522	565	585	4361	5555	4795	628	558	604	8628	8750	8503	1258	1292	1290	11511	11971	13148	3433	3541	3768	12710	11788	12763	9251	10134	10871	13845	14470	15607
	19.535	525	545	574	4367	5524	4774	662	584	587	8671	8712	8543	1276	1311	1309	11698	12006	13262	3434	3531	3711	12742	11683	12885	9216	10095	10815	14026	14262	15469
	20	539	578	576	4376	5563	4813	626	560	602	8667	8847	8537	1256	1291	1311	11623	12170	13258	3372	3585	3756	12671	11802	12833	9290	10009	10787	13936	14341	15461
	20.465	507	537	575	4301	5526	4749	602	572	608	8704	8929	8652	1257	1260	1281	11651	12129	13149	3448	3531	3779	12690	11689	12896	9347	10110	10833	13862	14321	15630
	20.93	520	554	558	4299	5665	4794	645	570	589	8713	8743	8632	1267	1275	1279	11738	12198	13082	3490	3562	3676	12631	11844	12943	9253	10035	10840	13655	14301	15593
	21.395	499	545	570	4346	5528	4757	625	568	608	8591	8725	8665	1268	1293	1306	11606	12144	13030	3438	3538	3769	12761	11659	12839	9189	10048	10780	13850	14335	15733
	21.86	508	542	568	4334	5602	4875	631	585	610	8629	8895	8634	1230	1249	1301	11658	12207	13188	3385	3548	3738	12703	11857	12874	9131	9941	10747	13928	14284	15669
	22.325	514	556	568	4412	5591	4865	632	573	579	8741	8821	8797	1237	1336	1277	11688	12097	13161	3401	3553	3718	12834	11747	12907	9291	10098	10924	13748	14314	15606
	22.79	493	543	561	4286	5634	4908	612	575	607	8679	8904	8738	1243	1328	1296	11743	12168	13099	3376	3525	3770	12744	11863	13019	9333	10175	10826	13991	14323	15696
	23.255	535	548	559	4378	5620	4977	633	581	594	8736	8909	8664	1271	1328	1302	11873	12247	13198	3403	3594	3734	12783	11906	12846	9285	10152	10877	14053	14448	15665
	23.72	490	552	543	4308	5606	4877	629	575	595	8678	8913	8740	1251	1284	1316	11743	12258	13100	3397	3585	3738	12596	11660	12905	9288	10089	10957	13813	14473	15553
	24.185	525	566	570	4250	5623	4983	602	590	566	8693	8823	8769	1267	1286	1311	11766	12324	13195	3399	3477	3718	12847	11826	12925	9256	10179	11020	13898	14280	15699
	24.65	517	555	596	4296	5647	4871	647	575	600	8743	9078	8727	1218	1289	1277	11675	12317	13273	3410	3507	3727	12724	11958	12872	9322	10068	10714	13832	14377	15540
	25.115	512	545	546	4364	5633	4960	622	571	617	8760	8855	8660	1268	1250	1305	11667	12100	13248	3380	3535	3740	12741	11850	12877	9320	10187	10839	13848	14381	15607
	25.58	523	542	571	4371	5614	4928	622	583	603	8751	8852	8752	1287	1311	1283	11744	12360	13036	3420	3548	3863	12654	11816	12969	9264	10044	10865	13806	14300	15695
	26.045	505	548	591	4289	5611	4962	628	557	602	8775	9004	8792	1250	1296	1308	11691	12276	13297	3403	3644	3674	12833	11943	12853	9287	10204	10754	13926	14336	15617
	26.51	528	543	563	4280	5628	4922	613	564	618	8645	8928	8815	1221	1324	1279	11755	12136	13134	3358	3626	3716	12849	11806	12867	9253	10028	10817	13841	14293	15749
	26.975	547	527	581	4390	5723	4962	631	558	609	8743	9028	8841	1226	1317	1317	11692	12263	13214	3420	3528	3769	12746	11819	13085	9274	10101	10849	13936	14351	15704
	27.44	513	556	592	4360	5663	4915	652	582	578	8790	8926	8853	1231	1242	1292	11847	12227	13334	3430	3593	3664	12745	11884	12847	9290	10029	10763	14043	14360	15584
	27.905	489	536	581	4325	5586	5007	618	577	615	8796	9059	8799	1218	1347	1317	11672	12155	13279	3346	3572	3714	12782	11906	12914	9389	10124	10894	13934	14477	15625
	28.37	501	567	581	4339	5694	4927	610	581	583	8752	9013	8708	1235	1277	1299	11672	12155	13217	3459	3560	3795	12777	11852	12915	9198	10169	10750	14019	14303	15514
	28.835	510	548	595	4280	5692	5000	653	577	588	8663	9111	8843	1237	1314	1287	11716	12188	13222	3455	3585	3698	12768	11833	13002	9268	10131	10796	13810	14343	15462
	29.3	513	536	582	4348	5649	4963	622	591	616	8802	9012	8865	1252	1288	1287	11824	12309	13385	3424	3521	3761	12822	11928	12953	9162	10086	10808	13847	14385	15738
	29.765	536	538	591	4376	5637	4945	644	569	601	8749	8941	8970	1254	1285	1300	11877	12327	13358	3378	3589	3768	12748	11874	12984	9339	10108	10829	13778	14341	15538
	30.23	523	555	588	4357	5612	5049	635	580	591	8753	9045	8888	1254	1322	1301	11721	12175	13289	3367	3484	3716	12837	11865	12906	9201	10096	10751	13890	14395	15667
	30.695	530	559	581	4334	5692	4984	619	582	582	8720	9037	8908	1272	1271	1276	11755	12160	13260	3331	3548	3726	12730	11953	13035	9215	10012	10817	13814	14516	15695
	31.16	506	549	564	4250	5650	5012	601	579	567	8784	9055	8959	1248	1266	1281	11929	12361	13276	3518	3598	3800	12614	11849	13035	9207	9958	10717	13934	14500	15574
	31.625	518	534	587	4351	5652	5060	653	596	604	8828	8968	8916	1259	1295	1264	11833	12273	13283	3363	3539	3762	12649	11877	12901	9273	10160	10847	13903	14436	15791
	32.09	520	537	561	4318	5631	5086	620	579	623	8704	9062	8937	1261	1320	1302	11763	12339	13314	3370	3576	3660	12745	11953	13051	9387	10184	10887	13847	14351	15541
	32.555	551	534	582	4358	5683	5055	634	583	596	8746	9049	8885	1214	1292	1291	11809	12355	13164	3359	3512	3711	12677	11946	12837	9220	10123	10734	13828	14366	15711
	33.02	530	545	567	4340	5697	5054	633	564	578	8797	9068	8909	1239	1289	1310	11749	12210	13313	3408	3525	3753	12752	11942	12973	9205	9926	10817	13908	14450	15650
	33.485	517	535	561	4316	5773	4982	588	553	568	8705	9063	8932	1229	1308	1296	11794	12293	13303	3440	3585	3673	12885	12026	13021	9300	10054	10890	13912	14310	15692
	33.95	517	563	569	4400	5729	5043	637	554	596	8681	9022	8931	1283	1302	1260	11831	12276	13326	3441	3514	3692	12711	11904	12926	9206	10086	10847	13868	14401	15571
	34.415	504	566	555	4365	5579	5049	604	579	608	8757	9046	8944	1242	1348	1266	11803	12395	13361	3411	3559	3782	12767	12035	13036	9393	10107	10817	13858	14334	15593
	34.88	490	546	546	4305	5677	5124	639	564	597	8780	9016	8895	1231	1327	1302	11794	12316	13462	3364	3561	3751	12738	11867	13111	9203	10086	10869	14029	14338	15709
	35.345	515	540	548	4326	5658	5062	648	573	578	8729	9058	8965	1238	1279	1323	11864	12297	13369	3405	3556	3705	12780	11864	13085	9198	10029	10759	13845	14438	15619
	35.81	505	535	592	4391	5671	5106	638	579	576	8834	9243	8969	1228	1296	1275	11874	12446	13240	3337	3570	3690	12637	12036	13093	9196	10098	10804	13916	14224	15581
	36.275	497	547	568	4278	5672	5041	640	584	569	8746	8956	9015	1221	1295	1309	11823	12415	13313	3327	3563	3759	12779	12020	12834	9382	10049	10758	14012	14466	15689
	36.74	520	539	574	4314	5706	5103	636	568	592	8737	9108	8957	1213	1335	1334	11859	12416	13354	3389	3547	3689	12746	11827	13010	9287	9979	10779	13738	14365	15578
	37.205	532	536	559	4372	5721	5124	632	566	602	8791	9041	9054	1234	1278	1325	11645	12281	13293	3431	3568	3776	12832	11828	13153	9164	9987	10694	14017	14400	15496
	37.67	502	528	590	4316	5674	5130	648	571	619	8810	9139	9049	1263	1318	1307	11899	12425	13491	3384	3547	3702	12794	11923	12952	9206	9991	10784	13762	14455	15685
	38.135	517	544	566	4363	5606	5154	619	567	594	8758	9039	8957	1253	1329	1318	11872	12232	13289	3413	3560	3743	12870	12022	13059	9293	10044	10748	13913	14354	15474
	38.6	496	533	600	4344	5646	5161	624	578	622	8769	9141	8946	1259	1290	1312	11786	12436	13349	3408	3540	3736	12748	11864	13088	9216	9896	10749	13911	14421	15643
	39.065	496	533	552	4435	5690	5075	629	565	601	8684	9203	8979	1209	1282	1336	11854	12346	13233	3356	3515	3713	12690	11887	12943	9276	10128	10796	13816	14404	15637
	Figure 4c										*raw RFU shown. These results were normalized prior to plotting according to protocol outlined in methods
		9_23						9_25						9_33						9_36						9_43
		BLANK			ATP			BLANK			ATP			BLANK			ATP			BLANK			ATP			BLANK			ATP
	Time (s)	9_23_0 (1)	9_23_0 (2)	9_23_0 (3)	9_23_1000 (1)	9_23_1000 (2)	9_23_1000 (3)	9_25_0 (1)	9_25_0 (2)	9_25_0 (3)	9_25_1000 (1)	9_25_1000 (2)	9_25_1000 (3)	9_33_0 (1)	9_33_0 (2)	9_33_0 (3)	9_33_1000 (1)	9_33_1000 (2)	9_33_1000 (3)	9_36_0 (1)	9_36_0 (2)	9_36_0 (3)	9_36_1000 (1)	9_36_1000 (2)	9_36_1000 (3)	9_43_0 (1)	9_43_0 (2)	9_43_0 (3)	9_43_1000 (1)	9_43_1000 (2)	9_43_1000 (3)
	0	559	526	543	610	518	499	397	404	419	415	382	388	371	407	430	399	412	392	391	379	332	396	368	375.5	399	382	333	369	382	372
	0.465	542	558	538	650	484	498	414	429	440	429	382	364	380	408	422	382	412	420	423	406	325	399	367	395	384	385	379	367	378	366
	0.93	560	559	540	615	490	503	408	392	436	425	377	389	375	401	425	409	402	417	377	385	321	366	344	391	390	407	385	381	380	367
	1.395	548	573	532	626	517	501	382	397	417	426	405	371	372	421	415	401	383	414	390	393	327	399	343	426	380	389	374	373	374	378
	1.86	536	558	540	600	512	511	410	427	411	435	385	378	365	402	405	384	377	424	377	382	347	419	360	385	384	384	364	368	378	378
	2.325	569	565	530	615	505	485	405	409	425	404	374	383	379	427	411	382	392	391	385	392	322	384	364	396	401	375	374	380	383	363
	3.725	683	696	690	1330	1165	1119	486	512	531	1080	1046	933	525	567	581	1458	1500	1396	525	515	444	1089	919	972	487	508	467	1947	1390	1569
	4.19	657	695	648	1434	1234	1139	501	523	489	1204	1154	1046	526	529	606	1840	2037	1854	510	520	416	1424	1288	1278	490	487	451	2592	1816	2028
	4.655	675	746	686	1453	1297	1182	490	542	486	1230	1186	1092	499	540	583	2173	2507	2284	502	552	455	1684	1607	1497	502	494	479	3029	2188	2465
	5.12	649	704	660	1587	1308	1202	507	535	511	1231	1216	1148	509	533	604	2447	3000	2612	518	525	407	1900	1805	1720	499	483	458	3488	2492	2793
	5.585	681	687	658	1519	1336	1230	503	512	518	1249	1217	1158	503	564	580	2653	3271	2942	502	514	420	2117	2010	1851	489	471	467	3770	2783	3104
	6.05	678	693	645	1558	1351	1250	497	502	481	1314	1217	1138	531	527	571	2894	3557	3192	497	525	426	2252	2132	1994	468	485	465	4043	2956	3360
	6.515	667	705	675	1534	1327	1274	481	509	489	1301	1302	1184	511	547	578	3030	3925	3427	509	526	434	2409	2306	2037	468	490	460	4290	3182	3527
	6.98	665	742	681	1524	1298	1243	506	513	494	1332	1289	1166	506	546	568	3253	4059	3558	523	537	404	2580	2459	2203	457	489	455	4580	3372	3802
	7.445	643	696	657	1606	1316	1248	493	514	521	1294	1255	1201	507	579	589	3318	4236	3664	502	538	407	2699	2569	2271	505	472	449	4727	3505	3932
	7.91	681	704	682	1567	1391	1302	468	511	510	1300	1275	1221	533	558	577	3527	4333	3828	497	526	433	2736	2661	2326	476	504	453	4963	3606	4056
	8.375	678	701	668	1587	1345	1272	497	499	503	1337	1305	1195	538	521	586	3537	4516	3848	499	534	428	2773	2741	2451	510	480	442	5030	3786	4225
	8.84	658	731	659	1604	1403	1307	486	509	516	1307	1286	1223	511	544	567	3653	4637	4066	531	535	425	2890	2733	2525	473	499	450	5232	3842	4345
	9.305	687	719	660	1581	1423	1311	491	509	510	1311	1308	1243	501	537	569	3760	4697	4157	492	549	413	2918	2809	2519	487	491	456	5332	3960	4415
	9.77	675	672	659	1612	1394	1304	518	532	493	1334	1281	1206	518	536	582	3805	4852	4112	513	537	427	3008	2882	2578	488	464	501	5459	4070	4541
	10.235	664	697	662	1623	1357	1288	477	497	507	1374	1302	1213	533	532	583	3869	4850	4255	493	536	439	3005	3015	2604	515	476	456	5538	4109	4687
	10.7	669	707	690	1604	1346	1296	495	538	535	1319	1295	1204	500	551	585	3894	5003	4305	474	522	450	3018	3060	2606	501	480	471	5700	4290	4766
	11.165	632	692	670	1613	1352	1281	472	528	492	1360	1299	1232	512	538	553	3938	5169	4461	520	529	436	3075	3095	2620	463	480	485	5744	4343	4855
	11.63	685	683	643	1612	1382	1313	497	519	512	1391	1265	1196	525	552	557	4030	5080	4374	522	501	440	3143	3108	2714	486	470	459	5849	4379	4954
	12.095	650	696	659	1620	1370	1261	485	518	521	1334	1281	1202	526	536	563	4036	5198	4464	515	535	425	3192	3080	2689	482	485	444	5900	4495	5100
	12.56	661	700	703	1637	1421	1307	503	512	520	1407	1314	1257	523	548	564	4094	5260	4468	540	541	428	3215	3183	2715	487	480	459	5955	4575	5051
	13.025	650	709	641	1693	1396	1309	483	506	505	1377	1307	1237	484	551	549	4127	5251	4536	518	533	427	3173	3195	2748	489	511	452	6079	4478	5097
	13.49	670	709	673	1600	1385	1315	494	523	504	1387	1340	1204	515	572	570	4104	5273	4548	510	532	446	3264	3257	2722	474	474	467	6210	4651	5235
	13.955	664	708	668	1680	1404	1283	489	518	512	1352	1309	1247	505	533	577	4146	5338	4558	506	528	437	3278	3232	2724	502	486	472	6142	4700	5195
	14.42	679	713	685	1579	1442	1282	508	507	509	1363	1277	1280	505	535	556	4239	5363	4627	485	556	423	3282	3238	2722	488	500	458	6201	4747	5281
	14.885	655	719	658	1646	1414	1288	485	520	514	1387	1325	1270	483	560	585	4228	5418	4612	500	542	440	3341	3286	2779	496	486	464	6342	4770	5321
	15.35	664	723	647	1664	1407	1312	507	530	534	1411	1343	1279	525	527	566	4250	5364	4664	539	533	437	3351	3290	2788	527	483	461	6322	4870	5401
	15.815	657	704	657	1648	1404	1339	483	537	496	1405	1256	1227	528	564	540	4304	5476	4666	531	541	442	3375	3313	2771	475	482	477	6313	4933	5452
	16.28	660	704	636	1627	1383	1295	497	537	501	1379	1315	1222	519	558	603	4257	5414	4681	496	551	457	3286	3264	2802	497	514	466	6291	4942	5456
	16.745	668	702	672	1617	1407	1269	499	525	539	1350	1289	1258	521	547	580	4259	5392	4622	513	537	421	3379	3314	2799	483	495	450	6399	4999	5510
	17.21	669	700	652	1618	1449	1320	494	540	536	1437	1304	1239	521	557	568	4272	5516	4684	514	542	433	3281	3314	2779	469	507	479	6436	5033	5578
	17.675	673	702	680	1616	1385	1319	498	532	517	1392	1308	1293	504	549	585	4322	5495	4697	526	530	436	3386	3285	2852	478	475	460	6535	5055	5567
	18.14	682	709	650	1653	1440	1318	483	542	495	1398	1305	1275	516	561	585	4284	5504	4816	530	530	444	3378	3344	2832	501	498	485	6497	5141	5526
	18.605	669	669	706	1591	1437	1239	497	531	520	1400	1316	1285	492	539	596	4306	5495	4736	514	539	434	3332	3358	2863	484	476	482	6475	5225	5682
	19.07	662	703	671	1624	1432	1340	500	541	523	1374	1306	1253	522	565	585	4361	5555	4795	510	554	448	3407	3386	2833	489	479	459	6504	5119	5690
	19.535	655	715	679	1672	1453	1358	474	522	514	1415	1334	1269	525	545	574	4367	5524	4774	524	563	440	3433	3360	2753	495	489	449	6588	5267	5715
	20	660	724	668	1610	1397	1320	485	533	553	1402	1286	1245	539	578	576	4376	5563	4813	523	549	440	3422	3308	2774	500	498	461	6659	5249	5803
	20.465	657	702	654	1653	1435	1313	482	520	540	1376	1319	1297	507	537	575	4301	5526	4749	497	526	430	3476	3339	2772	486	491	450	6525	5241	5785
	20.93	687	673	661	1681	1361	1345	507	510	540	1400	1288	1284	520	554	558	4299	5665	4794	515	534	451	3410	3326	2835	483	497	467	6639	5342	5833
	21.395	675	695	642	1668	1410	1329	478	521	505	1389	1318	1265	499	545	570	4346	5528	4757	516	533	429	3393	3384	2887	493	492	466	6660	5365	5854
	21.86	667	710	661	1634	1437	1280	494	515	515	1421	1300	1315	508	542	568	4334	5602	4875	512	592	424	3434	3326	2793	475	491	455	6710	5410	5821
	22.325	678	706	654	1633	1412	1277	492	507	517	1427	1326	1225	514	556	568	4412	5591	4865	510	530	415	3404	3337	2824	488	506	457	6619	5383	5756
	22.79	642	685	665	1652	1436	1306	513	513	507	1384	1340	1257	493	543	561	4286	5634	4908	542	549	458	3423	3298	2869	497	502	458	6663	5450	5888
	23.255	657	687	643	1603	1407	1285	492	506	530	1409	1321	1262	535	548	559	4378	5620	4977	516	554	425	3463	3338	2798	497	482	462	6644	5317	5813
	23.72	682	704	655	1654	1417	1285	502	534	521	1400	1290	1271	490	552	543	4308	5606	4877	512	536	449	3500	3321	2818	486	498	472	6692	5491	5829
	24.185	644	716	671	1651	1426	1307	508	506	521	1408	1326	1295	525	566	570	4250	5623	4983	489	515	431	3448	3316	2831	500	478	467	6631	5440	5860
	24.65	677	701	673	1606	1413	1315	488	518	489	1386	1348	1299	517	555	596	4296	5647	4871	500	513	444	3504	3335	2809	493	485	456	6773	5566	5802
	25.115	675	713	644	1651	1424	1286	502	508	500	1413	1335	1264	512	545	546	4364	5633	4960	527	536	425	3515	3267	2869	494	479	474	6699	5565	5855
	25.58	668	723	661	1681	1455	1303	498	523	511	1397	1296	1259	523	542	571	4371	5614	4928	506	559	440	3425	3369	2834	491	488	468	6727	5569	5934
	26.045	685	684	679	1618	1443	1308	496	519	512	1435	1301	1279	505	548	591	4289	5611	4962	515	539	428	3443	3314	2807	485	478	472	6764	5472	5964
	26.51	664	717	669	1646	1410	1321	515	510	530	1427	1331	1264	528	543	563	4280	5628	4922	510	564	419	3449	3343	2841	495	494	457	6776	5539	5950
	26.975	683	679	644	1673	1410	1288	496	526	518	1394	1321	1297	547	527	581	4390	5723	4962	516	529	421	3441	3300	2823	493	471	489	6727	5549	5921
	27.44	674	692	669	1655	1426	1319	502	526	508	1396	1327	1298	513	556	592	4360	5663	4915	501	509	441	3496	3288	2796	482	501	477	6780	5666	5946
	27.905	667	680	663	1681	1440	1312	501	546	527	1427	1316	1234	489	536	581	4325	5586	5007	522	544	433	3461	3342	2765	502	501	462	6852	5685	6002
	28.37	667	710	655	1620	1442	1317	481	529	518	1420	1312	1275	501	567	581	4339	5694	4927	523	549	432	3545	3250	2728	492	477	482	6748	5703	6038
	28.835	646	703	671	1606	1415	1313	503	520	518	1411	1295	1255	510	548	595	4280	5692	5000	514	520	430	3490	3301	2809	489	492	478	6768	5624	5922
	29.3	648	690	647	1648	1450	1288	485	507	510	1411	1360	1299	513	536	582	4348	5649	4963	517	524	448	3477	3322	2846	467	496	467	6743	5685	5967
	29.765	672	730	681	1656	1449	1341	501	562	510	1407	1344	1291	536	538	591	4376	5637	4945	550	571	451	3519	3316	2800	497	504	443	6761	5672	5981
	30.23	664	696	680	1677	1441	1295	532	515	525	1386	1308	1293	523	555	588	4357	5612	5049	522	543	446	3576	3336	2832	478	492	474	6805	5651	6002
	30.695	666	722	655	1645	1469	1289	498	537	491	1417	1317	1247	530	559	581	4334	5692	4984	536	540	424	3569	3386	2776	489	492	453	6723	5673	5974
	31.16	668	702	666	1655	1408	1287	488	543	529	1411	1361	1291	506	549	564	4250	5650	5012	506	530	431	3483	3249	2858	476	476	456	6891	5661	6023
	31.625	661	689	674	1625	1438	1300	491	498	504	1359	1318	1240	518	534	587	4351	5652	5060	536	559	457	3563	3325	2779	494	512	484	6820	5700	5920
	32.09	667	713	650	1648	1449	1288	489	523	528	1444	1316	1281	520	537	561	4318	5631	5086	530	532	435	3536	3276	2732	497	497	467	6787	5778	6003
	32.555	692	688	657	1657	1463	1303	502	525	496	1435	1324	1278	551	534	582	4358	5683	5055	518	537	435	3513	3339	2824	492	501	468	6772	5760	6129
	33.02	666	700	659	1614	1407	1294	492	508	530	1436	1340	1287	530	545	567	4340	5697	5054	521	550	432	3475	3317	2805	461	476	446	6812	5780	6073
	33.485	643	709	693	1682	1456	1287	490	541	503	1434	1322	1332	517	535	561	4316	5773	4982	502	535	431	3566	3329	2812	470	493	480	6804	5666	6023
	33.95	676	718	682	1663	1434	1328	494	536	529	1403	1374	1292	517	563	569	4400	5729	5043	512	544	419	3490	3326	2757	506	481	465	6759	5800	5976
	34.415	678	725	703	1696	1429	1314	506	513	513	1397	1341	1303	504	566	555	4365	5579	5049	518	565	437	3518	3352	2821	492	492	464	6787	5834	5966
	34.88	663	711	639	1640	1441	1331	473	508	506	1409	1340	1293	490	546	546	4305	5677	5124	508	533	433	3538	3287	2751	479	506	464	6847	5735	6025
	35.345	678	690	644	1683	1441	1321	529	526	526	1443	1313	1296	515	540	548	4326	5658	5062	527	526	434	3541	3280	2785	492	475	470	6829	5809	6040
	35.81	690	707	671	1631	1401	1292	495	515	525	1430	1337	1262	505	535	592	4391	5671	5106	519	544	449	3542	3278	2823	468	475	473	6809	5819	6089
	36.275	655	706	672	1649	1468	1302	502	524	513	1393	1339	1278	497	547	568	4278	5672	5041	511	562	447	3561	3251	2775	492	505	460	6886	5703	6108
	36.74	689	711	668	1706	1446	1309	504	512	529	1439	1325	1285	520	539	574	4314	5706	5103	525	528	422	3522	3261	2732	507	481	463	6823	5845	6086
	37.205	645	685	669	1606	1448	1322	509	526	529	1440	1345	1289	532	536	559	4372	5721	5124	553	533	439	3570	3255	2750	502	494	473	6813	5842	6079
	37.67	673	712	692	1630	1416	1322	522	563	515	1441	1289	1271	502	528	590	4316	5674	5130	525	544	426	3607	3321	2747	510	519	442	6882	5959	6059
	38.135	668	712	674	1637	1462	1322	472	523	538	1416	1330	1337	517	544	566	4363	5606	5154	527	507	430	3537	3275	2728	510	481	468	6893	5866	6095
	38.6	694	681	640	1634	1412	1284	505	504	529	1445	1358	1353	496	533	600	4344	5646	5161	507	559	449	3657	3250	2745	490	482	447	6803	5853	6098
	39.065	670	697	669	1690	1433	1289	485	510	498	1400	1351	1321	496	533	552	4435	5690	5075	511	561	453	3605	3203	2727	471	493	494	6849	5831	6111

## Sheet: Figure 5
	Figure 5b													Figure 5c												*raw RFU shown. These results were normalized prior to plotting according to protocol outlined in methods
	[ATP] (mM)	7_25			[ATP] (mM)	7_36			[ATP] (mM)	8_33					9_36_2500						8_23_2500						7_25_1000						8_33_1000						7_36_1000						9_33_6CG_1000
	0.0001	0.0983547	0.0924138	0.0904335	0.0001	0.0731474	0.0719532	0.0731474	0.0001	0.0328966	0.0296722	0.02829			BLANK			ATP			BLANK			ATP			BLANK			ATP			BLANK			ATP			BLANK			ATP			BLANK			ATP
	0.00625	0.0943941	0.0922488	0.0943941	0.00625	0.093151	0.0877769	0.0868812	0.00625	0.0333189	0.0337411	0.0352		Time (s)	9_36_0 (1)	9_36_0 (2)	9_36_0 (3)	9_36_2500 (1)	9_36_2500 (2)	9_36_2500 (3)	8_23_0 (1)	8_23_0 (2)	8_23_0 (3)	8_23_2500 (1)	8_23_2500 (2)	8_23_2500 (3)	7_25_0 (1)	7_25_0 (2)	7_25_0 (3)	7_25_1000 (1)	7_25_1000 (2)	7_25_1000 (3)	8_33_0 (1)	8_33_0 (2)	8_33_0 (3)	8_33_1000 (1)	8_33_1000 (2)	8_33_1000 (3)	7_36_0 (1)	7_36_0 (2)	7_36_0 (3)	7_36_1000 (1)	7_36_1000 (2)	7_36_2500 (1)	n6_G_0 (1)	n6_G_0 (2)	n6_G_0 (3)	n6_G_1000 (1)	n6_G_1000 (2)
	0.025	0.10314	0.0971995	0.10215	0.025	0.182719	0.165104	0.181824	0.025	0.0462549	0.0400748	0.04096		0	391	379	332	370	380	435	382	396	422	344	374	379	734	708	666	717	614	658	463	442	486	465	431	426	1028	959	1150	966	955	1025	1364	1302	1208	1369	1392
	0.0625	0.140271	0.119808	0.131525	0.0625	0.418881	0.372007	0.409924	0.0625	0.066062	0.0679812	0.06464		0.465	423	406	325	370	377	401	398	367	417	335	373	385	746	701	697	688	629	659	469	440	447	472	446	447	1038	976	1151	931	991	1018	1361	1352	1210	1362	1379
	0.125	0.201825	0.184333	0.184828	0.125	0.651759	0.598913	0.582194	0.125	0.0954655	0.129936	0.11811		0.93	377	385	321	391	374	411	404	372	411	347	384	370	738	706	681	680	620	690	477	415	457	470	445	440	1067	988	1112	937	998	974	1345	1313	1216	1343	1396
	0.1875	0.279717	0.26503	0.273941	0.1875	0.781633	0.698035	0.685496	0.1875	0.178993	0.164099	0.16702		1.395	390	393	327	371	366	444	379	385	402	346	385	332	730	720	682	671	633	667	477	426	436	488	448	445	1021	954	1103	933	1041	965	1314	1346	1188	1373	1429
	0.5	0.49986	0.474611	0.483357	0.5	0.876873	0.833284	0.903744	0.5	0.48059	0.446005	0.43564		1.86	377	382	347	386	357	403	387	367	419	360	364	376	744	691	699	660	632	647	465	419	461	483	431	471	1036	995	1124	974	960	1008	1343	1355	1162	1394	1429
	1.75	0.742611	0.702345	0.744426	1	1.02795	0.864632	0.835672	1.75	0.780882	0.689563	0.69521		2.325	385	392	322	385	358	405	385	390	406	372	367	365	747	675	689	680	629	681	472	453	469	477	441	456	1048	974	1130	915	993	969	1349	1331	1200	1342	1388
					1.75	0.973309	0.897176	0.860453	3.75	0.856426	0.804873	0.81171		3.725	525	515	444	1489	1532	1789	470	496	500	2695	2810	2955	884	887	875	4680	5189	4935	629	551	583	5614	5400	5594	1412	1322	1387	9185	6968	12501	1756	1744	1654	17049	17533
					3.75	1.05422	0.924046	0.985251	6.25	0.945365	0.881645	0.84967		4.19	510	520	416	2241	2083	2456	503	479	501	2849	3034	3067	877	900	907	4917	5169	5063	644	544	573	6841	6546	6698	1461	1264	1416	9901	8087	13956	1729	1751	1704	17692	17657
					5	1.10706	0.968532	0.936884						4.655	502	552	455	2697	2609	3002	459	501	513	2928	3081	3113	895	908	900	5036	5301	5265	641	565	589	7490	7192	7211	1431	1328	1449	10454	8703	14566	1734	1759	1675	17196	17337
														5.12	518	525	407	3286	2965	3494	493	489	508	2860	3108	3203	907	879	876	5110	5311	5213	623	568	579	7880	7577	7522	1444	1297	1443	10771	8977	14959	1719	1755	1696	17163	17083
	[ATP] (mM)	9_33p6CG			[ATP] (mM)	8_23			[ATP] (mM)	9_36				5.585	502	514	420	3769	3285	3905	500	481	502	2893	3068	3164	899	882	916	5155	5390	5235	605	593	578	8003	7777	7681	1449	1318	1436	11236	9417	15166	1742	1757	1718	17285	17310
	0.0001	0.08162	0.07464	0.0773925	0.0001	0.062787	0.0705773	0.0642986	0.0001	0.0320129	0.0310788	0.0301448		6.05	497	525	426	4109	3601	4284	461	502	504	2913	3128	3124	860	905	870	5185	5379	5294	633	564	588	8097	7913	7705	1401	1286	1418	11358	9663	15310	1705	1783	1658	17318	17431
	0.00625	0.11255	0.10476	0.105999	0.00625	0.0637172	0.0777862	0.0696471	0.00625	0.0321827	0.0321827	0.0327771		6.515	509	526	434	4448	3843	4500	473	505	527	2964	3128	3174	902	922	907	5248	5379	5304	640	561	550	8276	8000	7835	1409	1295	1437	11548	9716	15535	1730	1746	1693	17336	17575
	0.025	0.19505	0.212	0.222994	0.025	0.066624	0.0780187	0.0655776	0.025	0.0437312	0.0367681	0.037872		6.98	523	537	404	4711	4058	4726	495	499	482	2922	3123	3239	898	871	866	5313	5324	5305	616	561	597	8357	8198	7872	1426	1295	1412	11651	10041	15601	1751	1722	1703	17492	17556
	0.0625	0.3415	0.40977	0.37503	0.0625	0.070461	0.0759258	0.07174	0.0625	0.0453445	0.0471278	0.0484864		7.445	502	538	407	4983	4231	4961	482	483	479	2908	3173	3137	887	871	911	5342	5451	5362	625	553	601	8356	8202	7924	1457	1304	1433	11726	10114	15554	1712	1735	1679	17547	17678
	0.125	0.60156	0.71756	0.692666	0.125	0.0745306	0.0894134	0.0826696	0.125	0.0622426	0.0580818	0.059865		7.91	497	526	433	5171	4359	5170	488	500	488	2975	3131	3225	907	863	920	5312	5418	5326	626	572	604	8389	8120	7871	1434	1299	1477	11872	10121	15746	1713	1727	1707	17676	17865
	0.1875	0.73399	0.69248	0.777006	0.1875	0.083251	0.0947619	0.0816232	0.1875	0.0774424	0.0702246	0.0701397		8.375	499	534	428	5361	4546	5287	487	497	512	2996	3125	3204	891	888	909	5340	5449	5364	602	560	582	8445	8201	8133	1376	1306	1388	12070	10265	15681	1734	1733	1651	17577	17673
	0.5	0.76139	0.85506	0.869925	0.5	0.103134	0.131969	0.123016	0.5	0.146393	0.144016	0.142657		8.84	531	535	425	5542	4649	5482	475	482	497	2925	3168	3262	904	897	905	5353	5445	5328	588	572	575	8518	8289	8112	1396	1287	1390	12057	10384	15664	1680	1708	1645	17616	17801
	1.75	0.88011	0.97037	0.972602	1.75	0.240567	0.350212	0.308354	1	0.251603	0.263151	0.269435		9.305	492	549	413	5658	4723	5640	501	484	517	2964	3102	3228	901	879	911	5423	5502	5388	628	580	581	8610	8347	8060	1411	1247	1455	12142	10381	15625	1690	1722	1698	17882	18057
	3.75	0.97321	1.01193	1.01882	3.75	0.388117	0.538341	0.449392	1.75	0.307477	0.317751	0.329045		9.77	513	537	427	5776	4899	5761	517	524	511	2971	3210	3205	873	846	908	5408	5515	5426	602	562	590	8574	8396	8157	1431	1350	1391	12308	10353	15888	1718	1701	1679	17608	18116
	6.25	0.94647	0.93768	1.0042	6.25	0.595663	0.514272	0.575897	3.75	0.524774	0.499045	0.503121		10.235	493	536	439	5906	4956	5844	497	493	502	2938	3201	3262	893	873	920	5403	5483	5393	612	582	587	8556	8406	8148	1447	1315	1437	12290	10608	15528	1730	1714	1661	17739	17918
									5	0.570628	0.570798	0.592536		10.7	474	522	450	6005	5036	5966	485	496	487	2976	3193	3213	883	854	900	5404	5480	5396	621	570	602	8623	8511	8228	1401	1267	1444	12397	10577	15670	1699	1725	1656	17825	17997
														11.165	520	529	436	6130	5037	6007	507	487	524	3014	3087	3202	914	900	889	5382	5441	5471	606	544	583	8544	8525	8161	1420	1285	1449	12254	10541	15682	1727	1717	1656	17621	17994
														11.63	522	501	440	6137	5152	6095	500	513	524	2970	3175	3267	886	891	901	5492	5429	5395	625	528	591	8498	8500	8242	1398	1295	1415	12515	10622	15745	1763	1735	1697	17745	18193
														12.095	515	535	425	6274	5257	6224	499	501	503	3011	3230	3268	891	874	888	5506	5467	5404	622	600	570	8478	8442	8220	1381	1284	1431	12356	10660	15491	1703	1708	1680	18029	18072
														12.56	540	541	428	6385	5280	6269	497	480	479	3028	3118	3276	868	858	877	5432	5485	5391	638	565	587	8590	8618	8277	1395	1269	1491	12484	10688	15600	1710	1716	1690	17706	18090
														13.025	518	533	427	6471	5241	6334	479	492	493	2987	3229	3266	876	858	886	5552	5501	5413	630	554	586	8629	8599	8258	1403	1286	1440	12608	10726	15669	1725	1735	1675	17765	18144
														13.49	510	532	446	6478	5411	6305	497	498	492	3016	3170	3274	883	876	887	5516	5460	5320	602	559	578	8645	8461	8269	1375	1288	1438	12647	10766	15643	1715	1702	1657	18018	18014
														13.955	506	528	437	6561	5400	6345	481	485	497	3036	3098	3267	882	841	918	5528	5468	5376	628	579	595	8681	8658	8337	1424	1256	1424	12608	10851	15677	1732	1718	1629	17983	18065
														14.42	485	556	423	6679	5406	6435	484	486	499	3004	3197	3268	879	870	940	5445	5483	5424	626	586	612	8600	8652	8394	1388	1291	1446	12718	10791	15534	1688	1674	1680	17862	17993
														14.885	500	542	440	6685	5507	6544	485	533	492	3014	3201	3291	885	897	904	5527	5423	5430	613	591	586	8665	8694	8453	1383	1288	1426	12714	10948	15585	1697	1702	1649	17960	17951
														15.35	539	533	437	6715	5650	6498	501	505	514	3026	3166	3252	876	864	900	5509	5398	5388	619	569	598	8657	8641	8451	1399	1285	1453	12765	10913	15667	1690	1722	1672	18088	18197
														15.815	531	541	442	6816	5530	6500	490	491	507	3007	3165	3194	888	883	897	5546	5479	5341	642	570	573	8585	8607	8421	1421	1319	1444	12746	10930	15716	1698	1719	1697	17963	18126
														16.28	496	551	457	6781	5573	6549	494	505	478	3017	3232	3271	895	870	910	5600	5519	5326	651	563	595	8589	8599	8508	1430	1304	1422	12814	10909	15611	1720	1699	1655	18011	17961
														16.745	513	537	421	6867	5460	6556	481	497	497	3102	3133	3302	905	878	893	5554	5539	5413	622	564	612	8730	8675	8357	1398	1275	1422	12888	10932	15536	1717	1681	1645	17906	18045
														17.21	514	542	433	6888	5634	6637	484	491	526	3128	3250	3320	881	833	921	5545	5414	5421	641	555	601	8647	8631	8523	1393	1317	1429	12791	10940	15637	1691	1682	1670	17859	18266
														17.675	526	530	436	6957	5544	6692	503	493	524	3020	3180	3355	899	895	898	5559	5506	5395	626	561	599	8599	8749	8492	1417	1295	1420	13031	10888	15545	1713	1701	1656	17943	18115
														18.14	530	530	444	7004	5712	6706	502	532	517	3042	3149	3257	906	890	892	5596	5536	5457	619	568	591	8720	8679	8590	1424	1262	1447	12847	11089	15454	1662	1715	1626	18018	18136
														18.605	514	539	434	7042	5748	6763	514	488	514	3050	3197	3268	874	864	903	5584	5489	5419	634	583	616	8601	8776	8602	1362	1275	1451	13009	11062	15618	1651	1708	1645	17964	18151
														19.07	510	554	448	7098	5630	6779	488	500	500	3051	3192	3287	873	860	883	5617	5522	5476	628	558	604	8628	8750	8503	1398	1328	1457	12983	11036	15610	1692	1736	1671	17861	18083
														19.535	524	563	440	7111	5663	6832	497	520	523	2985	3206	3245	861	874	903	5641	5528	5405	662	584	587	8671	8712	8543	1412	1288	1417	12992	10931	15622	1695	1708	1628	18067	18087
														20	523	549	440	7147	5667	6794	487	516	514	3016	3190	3314	862	857	907	5653	5539	5369	626	560	602	8667	8847	8537	1385	1307	1443	12989	11032	15607	1709	1694	1671	18002	18298
														20.465	497	526	430	7118	5739	6721	499	489	509	3099	3206	3299	855	885	910	5660	5489	5525	602	572	608	8704	8929	8652	1403	1258	1444	13057	10976	15535	1717	1706	1626	17895	18223
														20.93	515	534	451	7155	5754	6855	511	504	469	3025	3289	3286	880	867	906	5606	5495	5385	645	570	589	8713	8743	8632	1394	1292	1436	13113	11138	15418	1665	1682	1674	18054	18208
														21.395	516	533	429	7220	5775	6868	482	491	495	3019	3295	3265	916	861	892	5629	5563	5351	625	568	608	8591	8725	8665	1407	1300	1455	13181	11022	15629	1718	1713	1652	17929	18116
														21.86	512	592	424	7216	5768	6847	492	508	524	3086	3164	3315	898	869	899	5685	5477	5453	631	585	610	8629	8895	8634	1397	1301	1421	13104	11038	15514	1732	1719	1637	18055	18181
														22.325	510	530	415	7234	5701	6901	482	531	526	3132	3204	3301	866	864	923	5702	5487	5407	632	573	579	8741	8821	8797	1394	1286	1479	13084	11082	15560	1682	1651	1619	18045	18047
														22.79	542	549	458	7325	5743	6874	464	501	515	3039	3206	3259	923	896	893	5670	5495	5429	612	575	607	8679	8904	8738	1385	1293	1445	13101	11131	15563	1689	1773	1654	18042	18158
														23.255	516	554	425	7353	5729	6809	489	498	527	3109	3226	3281	872	886	886	5668	5587	5366	633	581	594	8736	8909	8664	1402	1285	1437	13081	11042	15542	1716	1705	1636	18182	18220
														23.72	512	536	449	7358	5797	6784	505	522	494	3035	3257	3314	897	867	889	5611	5467	5408	629	575	595	8678	8913	8740	1387	1298	1453	13296	11091	15458	1705	1746	1622	18200	18236
														24.185	489	515	431	7377	5840	6847	503	508	509	3061	3222	3222	878	848	909	5703	5474	5414	602	590	566	8693	8823	8769	1392	1282	1416	13076	11167	15704	1687	1684	1619	17866	18231
														24.65	500	513	444	7373	5796	6896	494	511	486	3094	3230	3271	888	855	912	5669	5461	5356	647	575	600	8743	9078	8727	1363	1285	1449	13143	11175	15422	1700	1654	1677	17952	18211
														25.115	527	536	425	7294	5841	6985	501	486	508	3058	3223	3243	867	857	881	5765	5528	5451	622	571	617	8760	8855	8660	1395	1269	1418	13143	11191	15397	1677	1700	1642	18092	18072
														25.58	506	559	440	7378	5780	6961	503	512	512	3081	3299	3264	891	875	920	5657	5509	5410	622	583	603	8751	8852	8752	1430	1305	1423	13088	11230	15591	1712	1696	1707	17948	18260
														26.045	515	539	428	7411	5758	6922	507	516	495	3094	3167	3243	861	900	912	5700	5581	5410	628	557	602	8775	9004	8792	1337	1279	1460	13055	11206	15568	1720	1682	1666	18125	18007
														26.51	510	564	419	7349	5788	6912	525	504	514	3096	3225	3279	884	882	903	5744	5588	5500	613	564	618	8645	8928	8815	1401	1307	1466	13141	11266	15527	1717	1717	1647	18192	18361
														26.975	516	529	421	7423	5761	6974	516	485	501	3139	3195	3258	899	852	906	5636	5587	5447	631	558	609	8743	9028	8841	1380	1327	1455	13173	11211	15417	1702	1692	1668	18155	18224
														27.44	501	509	441	7438	5813	6876	477	486	502	3062	3286	3312	888	857	919	5678	5557	5411	652	582	578	8790	8926	8853	1404	1237	1431	13313	11214	15432	1744	1697	1636	17991	18177
														27.905	522	544	433	7544	5847	6930	483	521	506	3044	3271	3274	861	848	880	5767	5574	5350	618	577	615	8796	9059	8799	1383	1280	1400	13249	11215	15386	1694	1700	1638	18076	18144
														28.37	523	549	432	7393	5803	6881	505	509	501	3109	3235	3236	866	850	874	5745	5570	5424	610	581	583	8752	9013	8708	1402	1288	1399	13214	11107	15560	1722	1715	1611	17900	18318
														28.835	514	520	430	7385	5860	6902	489	496	514	3103	3244	3274	902	828	916	5716	5500	5504	653	577	588	8663	9111	8843	1359	1294	1420	13212	11249	15435	1703	1751	1632	18173	18089
														29.3	517	524	448	7509	5820	6932	471	516	497	3064	3285	3281	881	848	900	5683	5527	5435	622	591	616	8802	9012	8865	1411	1328	1409	13166	11198	15414	1675	1713	1643	17997	18187
														29.765	550	571	451	7523	5823	7019	472	498	506	3043	3202	3335	905	868	900	5698	5556	5394	644	569	601	8749	8941	8970	1430	1305	1448	13432	11102	15475	1677	1700	1628	18154	18180
														30.23	522	543	446	7576	5800	7005	511	481	509	3099	3234	3316	889	842	924	5670	5536	5401	635	580	591	8753	9045	8888	1359	1299	1423	13353	11247	15430	1767	1714	1689	18071	18114
														30.695	536	540	424	7532	5829	7041	495	513	503	3073	3193	3298	894	864	912	5727	5519	5382	619	582	582	8720	9037	8908	1357	1302	1445	13375	11205	15354	1693	1711	1685	18000	18077
														31.16	506	530	431	7581	5757	6982	506	494	504	3071	3192	3256	857	886	899	5719	5472	5489	601	579	567	8784	9055	8959	1382	1297	1396	13350	11287	15551	1676	1724	1685	18103	18091
														31.625	536	559	457	7502	5919	7063	492	500	506	3113	3169	3272	876	870	895	5722	5574	5392	653	596	604	8828	8968	8916	1452	1327	1441	13212	11272	15508	1684	1730	1617	18008	18253
														32.09	530	532	435	7542	5839	7019	489	506	508	3049	3271	3278	908	862	869	5776	5531	5435	620	579	623	8704	9062	8937	1427	1289	1407	13131	11369	15358	1698	1730	1656	17959	18236
														32.555	518	537	435	7490	5897	6982	517	506	485	3058	3218	3322	873	871	912	5717	5522	5350	634	583	596	8746	9049	8885	1375	1269	1441	13359	11199	15470	1693	1687	1677	18222	18105
														33.02	521	550	432	7600	5823	7052	505	498	498	3040	3254	3223	876	861	932	5762	5476	5386	633	564	578	8797	9068	8909	1370	1306	1437	13163	11273	15370	1709	1699	1664	18059	18098
														33.485	502	535	431	7654	5858	7089	485	521	503	3056	3189	3289	869	864	922	5719	5591	5403	588	553	568	8705	9063	8932	1404	1284	1404	13227	11335	15355	1731	1700	1604	18183	18189
														33.95	512	544	419	7530	5848	6997	513	498	500	3077	3209	3300	853	843	869	5696	5513	5395	637	554	596	8681	9022	8931	1419	1292	1428	13314	11299	15599	1703	1723	1635	18089	18108
														34.415	518	565	437	7534	5847	7066	495	490	485	3054	3182	3256	867	868	927	5812	5551	5411	604	579	608	8757	9046	8944	1410	1322	1466	13278	11350	15464	1712	1700	1700	18004	18275
														34.88	508	533	433	7552	5820	7070	529	507	508	3036	3230	3376	917	869	940	5710	5557	5468	639	564	597	8780	9016	8895	1357	1289	1416	13313	11292	15440	1759	1678	1658	18183	18199
														35.345	527	526	434	7616	5933	7047	507	495	533	3075	3269	3294	831	846	883	5696	5544	5416	648	573	578	8729	9058	8965	1379	1277	1443	13294	11446	15392	1708	1704	1646	18125	18109
														35.81	519	544	449	7556	5907	7068	482	523	501	3063	3241	3319	894	832	892	5743	5500	5496	638	579	576	8834	9243	8969	1388	1305	1409	13252	11286	15453	1724	1693	1611	18194	18016
														36.275	511	562	447	7716	5868	7059	505	511	487	3057	3261	3266	878	849	906	5749	5551	5422	640	584	569	8746	8956	9015	1424	1287	1469	13450	11227	15538	1673	1689	1654	18062	18048
														36.74	525	528	422	7610	5881	6955	484	490	505	3088	3254	3297	874	860	909	5655	5554	5418	636	568	592	8737	9108	8957	1362	1289	1412	13468	11315	15470	1705	1698	1632	17953	17913
														37.205	553	533	439	7628	5840	7025	476	487	505	3066	3251	3322	865	854	923	5748	5522	5423	632	566	602	8791	9041	9054	1445	1291	1433	13290	11283	15460	1694	1680	1686	18241	18221
														37.67	525	544	426	7674	5886	7050	506	496	509	3083	3307	3310	891	863	902	5733	5495	5435	648	571	619	8810	9139	9049	1400	1278	1435	13366	11438	15520	1714	1678	1647	18152	18207
														38.135	527	507	430	7687	5864	7076	491	520	491	3154	3230	3296	883	887	889	5699	5554	5455	619	567	594	8758	9039	8957	1382	1267	1453	13276	11205	15373	1696	1717	1604	17922	18195
														38.6	507	559	449	7594	5828	6956	478	519	505	3138	3187	3294	897	851	902	5721	5534	5440	624	578	622	8769	9141	8946	1405	1316	1375	13239	11531	15538	1721	1713	1635	18131	18167
														39.065	511	561	453	7667	5846	7025	482	514	492	3110	3227	3360	877	879	888	5742	5570	5397	629	565	601	8684	9203	8979	1382	1304	1483	13364	11478	15441	1677	1650	1628	18033	18057
[truncated: 1 more columns]

## Sheet: Figure 6
	Figure 6a
		5_33			6_33			7_33			8_33			9_33
	0.0001	0.46909	0.3973	0.399	0.19423	0.20385	0.20489	0.06555	0.06608	0.06833	0.0328966	0.0296722	0.02829	0.01688	0.01547	0.0172709
	0.00625	0.54898	0.4093	0.4044	0.20634	0.32184	0.27088	0.0638	0.06753	0.06727	0.0333189	0.0337411	0.0352	0.02053	0.01738	0.0161739
	0.025	0.59041	0.4532	0.453	0.46594	0.51061	0.5157	0.09223	0.13781	0.12794	0.0462549	0.0400748	0.04096	0.02205	0.01882	0.0199149
	0.0625	0.52808	0.5874	0.5064	0.67832	0.6131	0.64316	0.26259	0.2598	0.25321	0.066062	0.0679812	0.06464	0.02945	0.02121	0.0222215
	0.125	0.61726	0.5074	0.5085	0.75913	0.6754	0.69891	0.43412	0.44716	0.45985	0.0954655	0.129936	0.11811	0.03558	0.02813	0.0296474
	0.1875	0.63169	0.4867	0.5072	0.75647	0.72689	0.75523	0.5453	0.56816	0.57083	0.178993	0.164099	0.16702	0.03899	0.03359	0.0358638
	0.5	0.51047	0.6225	0.5093	0.54041	1.02595	0.78253	0.65166	0.74965	0.79069	0.48059	0.446005	0.43564	0.08059	0.07412	0.0720651
	1.75	0.67517	0.535	0.5574	0.90452	0.85751	0.87572	0.90457	0.81261	0.76322	0.780882	0.689563	0.69521	0.2214	0.1969	0.190683
	3.75	0.60109	0.7953	0.6688	1.06448	0.96271	1.02215	0.91276	0.91151	0.92633	0.856426	0.804873	0.81171	0.48406	0.44235	0.441251
	6.25	1	0.8247	0.7795	1.19371	1.13567	1.12855	1.05313	1.06216	1.09539	0.945365	0.881645	0.84967	0.55388	0.46884	0.466988
	Figure 6b
		9_33 p6CA			9_33 p7CG			9_33 p8CG			9_33 p8CT			8_33 p6GC			8_33 p5AT			10_33 p5AG			10_33 p7CG
	0.0001	0.0584281	0.0522813	0.0536176	0.172073	0.166326	0.173242	0.0396586	0.0404869	0.0415471	0.0413043	0.0403263	0.0402285	0.203563	0.199895	0.194379	0.0965139	0.0944738	0.0931237	0.025726	0.0253986	0.0248802	0.0401221	0.0396477	0.0357168
	0.00625	0.0762005	0.0691851	0.0692185	0.334405	0.308264	0.289852	0.0537065	0.0526794	0.0506915	0.0496173	0.0504649	0.0486393	0.26363	0.256326	0.239283	0.165817	0.147876	0.152196	0.0266262	0.026026	0.0257805	0.0447646	0.0418504	0.0414098
	0.025	0.134395	0.144851	0.144083	0.576295	0.664686	0.662608	0.0867719	0.0946241	0.0974403	0.0868465	0.0778163	0.0741651	0.619903	0.505964	0.477795	0.336583	0.380835	0.348584	0.0311821	0.0280721	0.0293816	0.0515081	0.0515759	0.049441
	0.0625	0.359488	0.373987	0.340179	0.855593	0.90755	0.867641	0.223341	0.260514	0.224136	0.141517	0.148754	0.139691	0.738158	0.651709	0.669738	0.619585	0.627235	0.596844	0.0426674	0.0391482	0.0387935	0.0754662	0.0804476	0.075534
	0.125	0.578669	0.5927	0.542456	0.807599	0.970937	0.801104	0.444362	0.462286	0.435284	0.297573	0.318763	0.297541	0.792184	0.692298	0.752643	0.7509	0.781711	0.75843	0.0610548	0.0590906	0.0562806	0.132362	0.122467	0.122095
	0.1875	0.74186	0.658845	0.679791	0.831921	0.873486	0.913363	0.551146	0.598226	0.544088	0.430516	0.420541	0.41451	0.974913	0.932166	0.951891	0.766711	0.73926	0.770641	0.0796331	0.0790602	0.0820611	0.181702	0.179838	0.173806
	0.5	0.847125	0.803629	0.748943	0.808995	0.965416	0.966488	0.764845	0.867023	0.822328	0.668464	0.733469	0.72258	0.940518	0.891546	0.795605	0.98803	0.98914	0.835803	0.244465	0.21893	0.224359	0.543411	0.511117	0.494614
	1.75	0.954059	0.890019	0.898704	1.01192	0.992434	1.06287	0.874975	0.910724	0.917615	0.885906	0.852589	0.871008	0.948932	0.948932	0.798564	1.00402	0.950468	0.860164	0.555795	0.569326	0.538717	0.784821	0.788922	0.804713
	3.75	0.992811	0.964883	0.940496	1.02984	1.01617	1.02409	0.880905	0.925401	0.96062	0.921636	0.78201	0.905792	1.03914	0.955219	0.876106	0.98776	0.930967	0.9994	0.678287	0.6922	0.705704	0.872216	0.923859	0.880755
	6.25	1.00674	1.0018	1.01696	0.992044	0.971294	1.03484	1.05004	0.949024	0.964364	1.04907	0.958898	0.970634	1.0711	1.10506	1.22199	1.0429	0.961298	1.07881	0.853403	0.763294	0.73945	0.851579	0.818878	0.878451

## Sheet: Supplementary Figure 1
	Supplementary Figure 1a
		[ATP] (mM)
	Wavelength (nm)	0			0.0625			0.5			6.75			0.00625			0.125			1.75			0.0125			0.1875			3.75
	560	1489	1598	1468	8171	7914	8094	16491	16368	16010	23874	23387	22610	1667	1787	1662	10844	11890	11791	17042	17558	17607	3782	3675	3400	13968	13275	12802	19712	19478	20721
	565	1793	1799	1571	9512	9150	9214	19017	19150	18677	27691	27039	26111	1938	2027	1826	12711	14018	13790	19814	20354	20360	4303	4128	3928	15883	15403	14910	22792	22222	23513
	570	1685	1859	1630	9710	9460	9610	19542	19604	19148	28061	27655	26611	1962	2000	1866	13117	14371	13985	20339	20738	20876	4367	4173	3913	16514	15828	15260	23163	22892	24162
	575	1554	1707	1494	8925	8812	8699	17888	18008	17694	25512	25148	24255	1791	1895	1659	11982	13024	12974	18368	19164	19216	4022	3813	3701	15198	14523	14080	21326	20937	22069
	580	1339	1373	1300	7614	7321	7297	14713	15001	14823	21378	20907	20188	1488	1554	1461	9992	10878	10731	15553	16239	15905	3534	3154	3013	12696	12108	11617	17664	17430	18533
	585	1111	1211	1072	6152	6023	6169	12703	12495	12303	17833	17522	17004	1241	1319	1204	8396	9181	9079	13057	13456	13276	2804	2596	2563	10425	10072	9820	14801	14429	15617
	590	982	1041	913	5296	5129	5158	10812	10780	10464	15512	15222	14705	1109	1113	989	7225	8129	7833	11071	11554	11662	2434	2261	2267	9128	8831	8470	12798	12559	13308
	595	880	979	881	4930	4709	4772	9611	9760	9627	13960	13849	13246	1012	1033	943	6627	7144	7070	10306	10481	10534	2242	2111	2007	8160	7714	7892	11627	11407	12335
	600	783	884	837	4628	4611	4546	9133	9232	9113	13403	13166	12677	957	972	886	6134	6825	6632	9561	9957	9793	2068	2014	1968	7825	7469	7213	11097	10909	11492
	605	853	894	759	4582	4426	4485	9084	9070	8839	13024	12995	12420	966	907	877	6077	6816	6496	9534	9694	9554	2049	2003	1821	7583	7400	6969	10745	10516	11427
	610	831	864	746	4247	4253	4380	8627	8878	8592	12588	12395	11658	860	875	882	5748	6457	6340	9006	9377	9130	2023	1910	1850	7362	7045	6888	10545	10129	10740
	615	691	782	732	4145	4081	4150	8373	8294	8272	11904	11803	11451	844	872	831	5650	6148	6034	8552	8913	9145	1869	1875	1777	7023	6588	6713	9877	9820	10320
	620	614	708	635	3854	3662	3644	7528	7537	7512	10879	10742	10700	787	782	766	5060	5690	5496	7857	8199	8142	1761	1651	1567	6473	6113	6026	9087	8984	9431
	625	543	605	498	3144	3161	3099	6579	6500	6515	9647	9162	8824	686	673	631	4256	4679	4569	6874	6908	7027	1514	1426	1396	5473	5375	5227	7899	7572	8140
	630	486	508	511	2660	2636	2846	5410	5376	5337	7591	7526	7329	543	555	587	3664	4121	3947	5623	5943	5717	1161	1162	1097	4540	4505	4216	6237	6540	6859
	635	384	427	395	2253	2193	2298	4650	4555	4548	6528	6347	6072	498	479	483	3037	3380	3310	4796	5154	4852	1008	958	891	3783	3624	3624	5398	5230	5627
	640	320	371	338	1996	1987	1988	3863	3757	3993	5587	5641	5245	391	409	382	2543	2877	2952	4305	4298	4330	962	859	739	3361	3148	3206	4697	4607	4966
	645	361	331	315	1772	1652	1546	3516	3258	3326	5058	4720	4700	327	427	351	2217	2506	2402	3524	3547	3694	802	627	698	2961	2913	2792	4142	4108	4291
	650	346	321	319	1426	1499	1422	2828	2955	2850	4269	4134	3985	332	336	272	2058	2167	2125	3101	3090	3182	690	701	647	2492	2418	2303	3596	3406	3654
	655	222	281	208	1317	1185	1259	2578	2618	2648	3742	3684	3592	265	336	252	1843	1871	1784	2931	2766	2699	509	655	525	2079	2133	2118	3017	2852	3395
	660	205	252	224	1190	1129	1066	2490	2631	2369	3380	3213	3200	222	251	293	1637	1703	1591	2479	2364	2691	657	614	450	1994	1972	1908	2847	2743	2748
	665	171	230	251	1123	1128	927	2159	2233	2261	3109	3117	2814	237	206	205	1487	1717	1591	2275	2286	2433	545	455	423	1636	1676	1719	2611	2767	2545
	670	193	156	106	799	1130	949	2011	2088	2008	2646	2624	2538	259	187	143	1107	1520	1380	2046	2215	2139	399	436	432	1563	1677	1525	2363	2331	2328
	675	114	231	131	720	908	782	1645	1883	1617	2047	2633	2375	139	253	210	1179	1279	1277	1735	1736	1820	517	372	419	1359	1554	1526	2038	2178	2199
	680	134	125	86	702	736	688	1462	1568	1635	2030	2137	2345	132	229	157	772	1131	1200	1529	1642	1629	318	369	300	1210	1490	1471	1494	1710	1872
	685	123	122	187	564	775	745	1425	1607	1581	1746	2239	1894	90	101	235	832	1187	792	1521	1493	1693	165	356	173	1222	1199	1166	1666	1628	1674
	690	79	123	219	447	609	632	1365	1403	1246	1587	1533	2098	98	189	155	756	880	778	1378	1813	963	280	54	284	1142	1202	1003	1419	848	1409
	695	48	167	0	367	451	519	775	1044	620	1269	1684	1092	0	81	36	672	513	731	1002	1013	1157	160	263	204	705	1005	928	1117	1128	1341
	700	191	135	369	615	563	649	925	930	1087	1002	992	1532	108	177	57	821	798	635	969	833	1265	243	331	324	741	371	714	1213	1163	1049
	Supplementary Figure 1b
		8_33																6_23
	Wavelength	Blank			ATP (100µM)			CTP (1mM)			GTP (1mM)			UTP (1mM)			Wavelength	Blank			ATP (100µM)			CTP (1mM)			GTP (1mM)			UTP (1mM)
	560	557	562	521	1279	1266	1111	533	453	537	619	570	547	456	468	458	560	1203	1272	1354	2562	2384	2410	1037	1041	1060	1039	1232	1177	970	848	944
	565	627	591	589	1407	1459	1288	551	505	551	652	575	541	500	510	489	565	1288	1398	1497	2829	2777	2644	1107	1128	1164	1136	1301	1274	1060	940	966
	570	570	591	518	1466	1448	1295	545	496	532	665	556	532	485	466	495	570	1289	1417	1512	2814	2818	2662	1129	1139	1125	1120	1278	1303	1105	925	982
	575	556	559	507	1241	1332	1137	506	429	493	630	525	494	440	424	403	575	1187	1231	1360	2626	2535	2468	1008	1008	1030	1049	1178	1212	1016	814	915
	580	458	442	400	1087	1071	994	447	353	398	485	424	416	336	337	361	580	972	1047	1139	2176	2074	2042	868	848	895	846	1007	974	846	720	764
	585	379	386	376	915	960	776	331	316	332	406	346	338	319	320	286	585	824	845	937	1797	1743	1637	687	748	680	702	808	804	780	563	610
	590	325	330	329	816	796	694	328	273	315	368	330	303	279	266	254	590	729	723	780	1504	1527	1484	591	575	629	599	707	708	673	506	541
	595	280	273	284	717	749	633	281	240	264	300	281	267	250	253	234	595	634	720	745	1402	1327	1361	562	568	530	544	667	673	615	483	499
	600	283	318	261	631	710	594	256	251	257	311	279	284	249	215	237	600	619	647	688	1358	1323	1290	549	509	527	558	636	638	572	473	488
	605	283	291	262	678	675	604	252	222	246	310	258	236	223	230	211	605	579	660	642	1321	1195	1289	500	562	521	520	588	637	590	437	477
	610	233	250	266	689	675	567	253	267	275	282	249	257	213	227	245	610	580	651	663	1212	1274	1263	526	528	532	499	609	642	561	428	464
	615	225	258	230	621	638	565	245	193	262	273	223	208	225	223	203	615	559	575	594	1195	1189	1172	513	448	529	491	573	589	540	363	417
	620	229	238	225	588	572	491	226	193	173	276	227	205	178	200	179	620	500	494	583	1121	1081	1026	437	455	424	423	532	503	507	379	395
	625	195	193	164	502	473	478	199	157	162	228	174	167	141	162	129	625	412	437	517	967	916	835	379	351	371	357	407	424	426	290	333
	630	153	179	165	398	445	341	132	169	149	174	228	141	141	141	149	630	349	381	377	847	794	737	311	298	328	313	357	363	375	274	293
	635	148	156	131	355	331	315	123	130	142	193	116	120	137	132	102	635	282	295	353	740	610	590	270	267	266	255	318	352	355	239	232
	640	136	129	110	269	275	259	116	98	133	111	101	129	137	111	125	640	295	296	282	662	571	571	237	226	211	236	273	274	262	207	253
	645	131	94	102	332	215	270	127	67	117	152	119	119	121	93	95	645	215	225	271	507	545	431	165	239	201	202	243	199	307	190	207
	650	145	105	73	207	253	172	100	104	162	130	95	142	71	79	57	650	230	271	171	491	504	331	212	170	197	182	181	215	215	160	155
	655	45	102	65	172	207	199	59	76	98	68	64	96	29	68	74	655	205	217	248	395	355	448	202	145	108	176	185	179	264	169	186
	660	128	43	75	233	167	108	123	12	73	122	118	85	79	96	54	660	199	221	193	355	420	413	115	120	142	86	237	186	223	53	98
	665	51	143	30	167	92	167	81	10	47	46	18	45	91	100	31	665	231	160	200	347	332	363	86	156	125	78	196	162	183	127	164
	670	34	74	64	143	214	88	35	9	51	69	117	17	77	0	45	670	133	167	88	426	336	274	51	241	46	100	140	131	159	163	126
	675	24	28	0	141	208	49	128	139	43	114	50	123	138	0	39	675	56	133	170	226	153	280	102	184	152	171	186	122	126	93	90
	680	21	0	74	71	90	80	48	0	0	33	17	0	43	86	10	680	164	197	20	197	148	331	138	139	166	36	121	82	192	33	98
	685	4	3	1	183	84	0	86	45	120	0	77	50	24	40	110	685	14	68	15	135	141	139	115	118	101	88	94	82	143	2	94
	690	42	0	0	111	161	107	50	0	44	46	0	33	0	109	185	690	87	0	49	390	360	62	197	295	82	30	178	45	0	86	46
	695	94	70	66	465	1	199	254	141	45	0	220	34	102	153	0	695	68	46	167	105	75	0	185	123	0	0	140	385	196	323	0
	700	0	0	0	0	71	242	0	299	229	35	61	41	149	8	35	700	0	0	224	0	241	299	226	382	0	96	20	0	0	15	278
		9_25																6_25
	Wavelength	Blank			ATP (100µM)			CTP (1mM)			GTP (1mM)			UTP (1mM)			Wavelength	Blank			ATP (100µM)			CTP (1mM)			GTP (1mM)			UTP (1mM)
	560	583	600	626	642	745	680	612	595	552	539	573	528	531	552	487	560	980	1011	1189	3292	3447	3116	1355	1329	1243	974	1132	1043	1194	1114	1105
	565	629	656	640	697	817	733	628	597	597	562	596	515	554	573	550	565	1127	1164	1264	3887	4023	3526	1556	1434	1446	1035	1234	1237	1348	1208	1244
	570	547	573	609	693	754	693	626	586	547	536	597	567	514	550	488	570	1066	1191	1299	3965	4119	3692	1577	1463	1432	1062	1229	1248	1322	1235	1212
	575	533	540	531	601	700	603	537	556	511	481	514	487	478	473	475	575	1040	1014	1155	3665	3758	3323	1453	1331	1343	974	1130	1094	1256	1123	1125
	580	405	423	470	524	558	494	492	413	425	414	455	438	413	418	388	580	809	883	968	3059	3147	2843	1183	1071	1112	792	976	947	1007	886	921
	585	351	348	347	433	467	439	416	358	348	378	384	355	353	326	341	585	696	717	829	2618	2705	2375	1031	921	960	679	808	816	871	774	798
	590	335	310	347	359	409	388	372	329	318	303	319	304	312	319	300	590	626	671	712	2184	2253	2018	859	787	796	655	682	676	729	728	708
	595	314	326	316	377	377	372	321	298	328	284	306	295	258	294	282	595	559	550	673	2060	2185	1807	835	731	731	588	661	595	687	623	603
	600	262	279	334	363	398	347	308	299	268	239	274	268	266	280	265	600	559	558	632	1948	2038	1743	773	693	671	497	601	628	650	604	561
	605	241	305	309	316	357	339	308	325	286	249	266	278	243	268	248	605	566	551	561	1813	1908	1710	676	675	655	511	620	588	636	556	605
	610	285	269	299	344	365	321	295	235	270	267	285	253	219	253	225	610	502	549	592	1803	1956	1680	687	663	650	471	585	560	603	538	526
	615	239	284	274	310	344	305	257	238	284	215	246	244	245	215	195	615	460	528	572	1794	1838	1574	702	605	615	427	551	585	595	477	509
	620	216	252	213	255	309	267	239	221	212	219	214	228	203	221	185	620	440	494	466	1614	1639	1406	616	533	557	399	504	470	556	478	466
	625	176	160	235	249	259	231	218	186	214	186	175	205	175	200	176	625	336	410	461	1390	1431	1302	502	444	475	346	405	376	416	434	435
	630	112	137	184	211	228	183	178	148	166	147	154	155	147	173	166	630	268	328	392	1070	1222	1034	389	402	405	315	411	331	396	337	342
	635	138	179	162	156	210	157	163	137	148	147	151	127	104	77	145	635	247	266	295	897	988	911	346	326	364	254	243	291	344	298	270
	640	115	104	132	144	181	150	125	145	142	111	160	137	113	132	117	640	241	307	245	892	923	818	288	311	273	219	275	236	291	269	260
	645	127	104	106	89	130	121	150	94	76	87	88	114	67	111	79	645	257	231	218	685	758	612	262	270	254	208	224	185	271	224	230
	650	106	75	141	98	135	96	123	93	94	99	75	77	73	91	90	650	175	169	177	588	671	663	200	224	255	111	182	252	239	195	225
	655	101	91	82	93	171	132	135	66	112	101	86	65	104	92	97	655	190	190	157	583	528	489	224	192	196	137	162	163	182	222	194
	660	65	44	101	128	135	101	52	87	27	37	59	94	60	76	83	660	121	109	207	442	553	508	140	182	176	154	181	174	259	148	129
	665	86	68	113	63	127	74	51	21	67	68	106	83	109	99	0	665	147	139	161	403	496	368	249	268	167	112	50	148	120	190	196
	670	28	83	85	63	113	126	84	62	52	110	57	108	37	69	78	670	105	195	116	349	461	303	193	142	174	94	205	129	101	125	129
	675	101	0	69	60	101	88	79	18	85	38	84	58	73	7	74	675	27	136	86	400	312	358	133	134	92	143	156	127	117	147	163
	680	6	74	104	73	50	70	0	45	138	13	93	30	112	0	71	680	118	0	81	453	331	230	203	132	124	0	236	82	152	93	138
	685	0	71	0	0	73	65	7	0	0	143	19	0	23	7	0	685	114	172	112	330	401	258	154	169	176	117	95	154	168	53	107
	690	109	54	0	78	89	0	0	0	48	0	0	3	63	166	0	690	16	146	68	279	109	176	0	254	172	126	186	65	14	56	192
	695	0	159	104	0	0	188	238	0	0	181	89	0	0	91	0	695	170	411	102	208	400	0	140	346	266	0	57	32	93	0	92
	700	89	189	45	0	83	0	0	89	0	289	182	219	77	115	113	700	0	0	0	117	0	183	0	0	98	0	25	363	0	211	275

## Sheet: Supplementary Figure 2
Supplementary Figure 2
Thermodynamic Results													Kinetic Results
				Fit Parameters											LDS
				Bmax	log(Kd1)	log(Kd2)	log(Kq)	log(Kdeff)	Avg Log(Kdeff)	Stdev(LogKdeff)					9			8			7			6
	9	23	rep. 1	24420	0.1761	1.6239	1.632	1.81812	39.0226	35.7742					FiT Value (s-1)	Lower 95% CI	Upper 95% CI	FiT Value (s-1)	Lower 95% CI	Upper 95% CI	FiT Value (s-1)	Lower 95% CI	Upper 95% CI	FiT Value (s-1)	Lower 95% CI	Upper 95% CI
	9	23	rep. 2	22871	0.2159	1.5864	1.5975	1.82424					Lloop	23	2.289	1.714	2.864	3.578	--	--	4.301	3.61	4.992	5.821	2.472	9.17
	9	23	rep. 3	4356.7	0.1417	1.3467	0.943	1.13159						25	1.695	1.454	1.936	3.612	3.205	4.019	4.017	3.603	4.43	4.177	3.648	4.706
	9	25	rep. 1	5793.7	-0.2531	-0.1721	1.3298	1.09656	12.8796	1.74481				33	0.319	0.308	0.33	1.51	1.465	1.555	3.212	3.036	3.388	4.534	3.815	5.253
	9	25	rep. 2	5761.2	-0.2134	-0.1064	1.3695	1.17426						36	0.305	0.293	0.317	1.771	1.693	1.85	2.954	2.727	3.182	4.819	3.99	5.649
	9	25	rep. 3	5669.4	-0.2989	-0.1375	1.3383	1.05889						43	0.272	0.246	0.298	1.434	1.389	1.48	2.734	2.563	2.904	3.311	2.901	3.721
	9	33	rep. 1	43895	-1.2503	9.7011	1.9969	0.750952	4.98899	0.538828			^The values above were obtained from fits to the curves below
	9	33	rep. 2	33710	-1.4056	7.633	2.0635	0.661636					Kinetic Raw Data
	9	33	rep. 3	34199	-1.3302	8.269	2.0074	0.681449
	9	36	rep. 1	12438	-0.9025	1.9922	1.4802	0.591841	2.72391	1.4757
	9	36	rep. 2	12310	-0.9779	1.7824	1.5139	0.549101						9_23_0 (1)	9_23_0 (2)	9_23_0 (3)	9_23_1000 (1)	9_23_1000 (2)	9_23_1000 (3)	9_33_0 (1)	9_33_0 (2)	9_33_0 (3)	9_33_1000 (1)	9_33_1000 (2)	9_33_1000 (3)	9_43_0 (1)	9_43_0 (2)	9_43_0 (3)	9_43_1000 (1)	9_43_1000 (2)	9_43_1000 (3)	8_23_0 (1)	8_23_0 (2)	8_23_0 (3)	8_23_1000 (1)	8_23_1000 (2)	8_23_1000 (3)	8_33_0 (1)	8_33_0 (2)	8_33_0 (3)	8_33_1000 (1)	8_33_1000 (2)	8_33_1000 (3)	8_43_0 (1)	8_43_0 (2)	8_43_0 (3)	8_43_1000 (1)	8_43_1000 (2)	8_43_1000 (3)
	9	36	rep. 3	22783	-1.6747	1.3794	1.833	0.164633					0	559	526	543	610	518	499	371	407	430	399	412	392	399	382	333	369	382	372	382	396	422	369	369	370	463	442	486	465	431	426	819	842	807	786	794	839
	9	43	rep. 1	21973	-1.7946	6.8386	1.7456	-0.0412676	0.967822	0.0853566			0.465	542	558	538	650	484	498	380	408	422	382	412	420	384	385	379	367	378	366	398	367	417	373	372	404	469	440	447	472	446	447	753	879	838	807	781	789
	9	43	rep. 2	20062	-1.6239	9.9999	1.5817	-0.030968					0.93	560	559	540	615	490	503	375	401	425	409	402	417	390	407	385	381	380	367	404	372	411	374	374	401	477	415	457	470	445	440	765	847	819	771	813	812
	9	43	rep. 3	21141	-1.5342	7.8538	1.5518	0.0296215					1.395	548	573	532	626	517	501	372	421	415	401	383	414	380	389	374	373	374	378	379	385	402	371	371	358	477	426	436	488	448	445	735	865	808	803	794	796
													1.86	536	558	540	600	512	511	365	402	405	384	377	424	384	384	364	368	378	378	387	367	419	380	370	401	465	419	461	483	431	471	760	886	820	779	781	797
													2.325	569	565	530	615	505	485	379	427	411	382	392	391	401	375	374	380	383	363	385	390	406	376	367	381	472	453	469	477	441	456	767	829	816	775	780	832
				Fit Parameters									3.725	683	696	690	1330	1165	1119	525	567	581	1458	1500	1396	487	508	467	1947	1390	1569	470	496	500	1595	1782	1728	629	551	583	5614	5400	5594	987	1075	1043	7757	10557	10311
				Bmax	log(Kd1)	log(Kd2)	log(Kq)	Log(Kdeff)	Avg Log(Kdeff)	Stdev(LogKdeff)			4.19	657	695	648	1434	1234	1139	526	529	606	1840	2037	1854	490	487	451	2592	1816	2028	503	479	501	1750	1861	1812	644	544	573	6841	6546	6698	1000	1116	1021	9742	12995	12691
	8	23	rep. 1	7218.4	-0.616	5.9238	1.1188	0.53464	3.58761	1.37984			4.655	675	746	686	1453	1297	1182	499	540	583	2173	2507	2284	502	494	479	3029	2188	2465	459	501	513	1773	1913	1857	641	565	589	7490	7192	7211	1003	1087	1004	10980	14263	13867
	8	23	rep. 2	6541.3	-0.7056	6.1911	1.0688	0.39877					5.12	649	704	660	1587	1308	1202	509	533	604	2447	3000	2612	499	483	458	3488	2492	2793	493	489	508	1781	1895	1855	623	568	579	7880	7577	7522	984	1108	1032	11674	14951	14710
	8	23	rep. 3	9386.5	-0.5314	2.5561	1.238	0.731008					5.585	681	687	658	1519	1336	1230	503	564	580	2653	3271	2942	489	471	467	3770	2783	3104	500	481	502	1794	1873	1912	605	593	578	8003	7777	7681	1020	1069	1043	12189	15230	14894
	8	25	rep. 1	16292	-1.1419	7.7904	1.4907	0.362609	2.29534	0.0539303			6.05	678	693	645	1558	1351	1250	531	527	571	2894	3557	3192	468	485	465	4043	2956	3360	461	502	504	1857	1905	1921	633	564	588	8097	7913	7705	975	1124	1017	12547	15589	15378
	8	25	rep. 2	18014	-1.1786	9.956	1.5362	0.370055					6.515	667	705	675	1534	1327	1274	511	547	578	3030	3925	3427	468	490	460	4290	3182	3527	473	505	527	1787	1953	1924	640	561	550	8276	8000	7835	992	1107	1004	12901	15898	15571
	8	25	rep. 3	14911	-1.1115	6.0398	1.4461	0.349876					6.98	665	742	681	1524	1298	1243	506	546	568	3253	4059	3558	457	489	455	4580	3372	3802	495	499	482	1796	1742	1926	616	561	597	8357	8198	7872	964	1120	980	13306	15977	15704
	8	33	rep. 1	32868	-2.5355	9.8392	2.3975	-0.136265	0.734993	0.0100553			7.445	643	696	657	1606	1316	1248	507	579	589	3318	4236	3664	505	472	449	4727	3505	3932	482	483	479	1807	1771	1953	625	553	601	8356	8202	7924	999	1066	1006	13231	16210	15940
	8	33	rep. 2	30876	-2.0974	9.9325	1.9658	-0.126926					7.91	681	704	682	1567	1391	1302	533	558	577	3527	4333	3828	476	504	453	4963	3606	4056	488	500	488	1842	1741	1949	626	572	604	8389	8120	7871	970	1125	1024	13777	16256	16022
	8	33	rep. 3	30224	-2.1608	6.8781	2.0187	-0.13796					8.375	678	701	668	1587	1345	1272	538	521	586	3537	4516	3848	510	480	442	5030	3786	4225	487	497	512	1745	1735	2010	602	560	582	8445	8201	8133	987	1075	993	14077	16440	16133
	8	36	rep. 1	52109	-2.2988	9.4879	1.8988	-0.394552	0.35266	0.0435903			8.84	658	731	659	1604	1403	1307	511	544	567	3653	4637	4066	473	499	450	5232	3842	4345	475	482	497	1676	1741	1968	588	572	575	8518	8289	8112	997	1073	1020	14072	16564	16089
	8	36	rep. 2	59775	-2.4969	6.8926	2.0299	-0.462965					9.305	687	719	660	1581	1423	1311	501	537	569	3760	4697	4157	487	491	456	5332	3960	4415	501	484	517	1721	1718	1972	628	580	581	8610	8347	8060	1003	1097	1012	14345	16596	16364
	8	36	rep. 3	60611	-2.4886	8.4823	1.9837	-0.500414					9.77	675	672	659	1612	1394	1304	518	536	582	3805	4852	4112	488	464	501	5459	4070	4541	517	524	511	1691	1763	1938	602	562	590	8574	8396	8157	963	1104	1026	14548	16702	16164
	8	43	rep. 1	25332	-2.1134	3.6691	1.5335	-0.567368	0.388392	0.124099			10.235	664	697	662	1623	1357	1288	533	532	583	3869	4850	4255	515	476	456	5538	4109	4687	497	493	502	1740	1741	1974	612	582	587	8556	8406	8148	960	1095	1024	14553	16604	16382
	8	43	rep. 2	21331	-1.5672	-1.1878	1.2397	-0.303185					10.7	669	707	690	1604	1346	1296	500	551	585	3894	5003	4305	501	480	471	5700	4290	4766	485	496	487	1718	1773	2002	621	570	602	8623	8511	8228	1003	1149	1006	14747	16808	16278
	8	43	rep. 3	20852	-1.6095	-1.1596	1.2226	-0.361637					11.165	632	692	670	1613	1352	1281	512	538	553	3938	5169	4461	463	480	485	5744	4343	4855	507	487	524	1724	1771	1935	606	544	583	8544	8525	8161	1020	1129	1025	14912	16668	16566
													11.63	685	683	643	1612	1382	1313	525	552	557	4030	5080	4374	486	470	459	5849	4379	4954	500	513	524	1747	1753	1980	625	528	591	8498	8500	8242	973	1118	1022	15028	16814	16542
													12.095	650	696	659	1620	1370	1261	526	536	563	4036	5198	4464	482	485	444	5900	4495	5100	499	501	503	1730	1770	1935	622	600	570	8478	8442	8220	986	1088	1041	15211	16889	16586
				Fit Parameters									12.56	661	700	703	1637	1421	1307	523	548	564	4094	5260	4468	487	480	459	5955	4575	5051	497	480	479	1720	1795	1982	638	565	587	8590	8618	8277	974	1128	1042	15300	16848	16626
				Bmax	log(Kd1)	log(Kd2)	log(Kq)	Log(Kdeff)	Avg Log(Kdeff)	Stdev(LogKdeff)			13.025	650	709	641	1693	1396	1309	484	551	549	4127	5251	4536	489	511	452	6079	4478	5097	479	492	493	1673	1749	1940	630	554	586	8629	8599	8258	982	1112	1040	15420	16893	16718
	7	23	rep. 1	24378	-2.0346	2.0226	1.5594	-0.463384	0.382247	0.0348654			13.49	670	709	673	1600	1385	1315	515	572	570	4104	5273	4548	474	474	467	6210	4651	5235	497	498	492	1645	1783	1954	602	559	578	8645	8461	8269	1003	1106	997	15385	16811	16677
	7	23	rep. 2	6212	-1.4224	8.7529	0.9838	-0.395709					13.955	664	708	668	1680	1404	1283	505	533	577	4146	5338	4558	502	486	472	6142	4700	5195	481	485	497	1700	1749	1989	628	579	595	8681	8658	8337	991	1116	1045	15276	16939	16669
	7	23	rep. 3	6378.8	-1.38	3.7071	0.9388	-0.393873					14.42	679	713	685	1579	1442	1282	505	535	556	4239	5363	4627	488	500	458	6201	4747	5281	484	486	499	1703	1738	1988	626	586	612	8600	8652	8394	998	1090	1039	15273	16898	16915
	7	25	rep. 1	57280	-2.384	1.9553	1.8839	-0.494463	0.271988	0.0385027			14.885	655	719	658	1646	1414	1288	483	560	585	4228	5418	4612	496	486	464	6342	4770	5321	485	533	492	1732	1787	1941	613	591	586	8665	8694	8453	1025	1063	1035	15646	16931	16801
	7	25	rep. 2	92834	-2.6626	2.1236	2.0583	-0.600519					15.35	664	723	647	1664	1407	1312	525	527	566	4250	5364	4664	527	483	461	6322	4870	5401	501	505	514	1693	1800	1950	619	569	598	8657	8641	8451	1011	1089	1014	15622	17019	16831
	7	25	rep. 3	106420	-2.7185	2.1258	2.1138	-0.601371					15.815	657	704	657	1648	1404	1339	528	564	540	4304	5476	4666	475	482	477	6313	4933	5452	490	491	507	1729	1775	1949	642	570	573	8585	8607	8421	997	1131	1017	15807	17033	16681
	7	33	rep. 1	54624	-2.5262	1.5738	1.6944	-0.82311	0.098535	0.0481688			16.28	660	704	636	1627	1383	1295	519	558	603	4257	5414	4681	497	514	466	6291	4942	5456	494	505	478	1712	1771	1946	651	563	595	8589	8599	8508	1004	1088	1041	15781	17244	16773
	7	33	rep. 2	26002	-2.4819	-0.572	1.2173	-1.23904					16.745	668	702	672	1617	1407	1269	521	547	580	4259	5392	4622	483	495	450	6399	4999	5510	481	497	497	1693	1789	1927	622	564	612	8730	8675	8357	985	1091	1027	15853	17215	16892
	7	33	rep. 3	113940	-2.993	1.9316	2.0319	-0.957083					17.21	669	700	652	1618	1449	1320	521	557	568	4272	5516	4684	469	507	479	6436	5033	5578	484	491	526	1667	1785	2011	641	555	601	8647	8631	8523	1009	1088	1008	15918	17162	17011
	7	36	rep. 1	187790	-3.3366	2.1316	2.1977	-1.13615	0.0709176	0.00185424			17.675	673	702	680	1616	1385	1319	504	549	585	4322	5495	4697	478	475	460	6535	5055	5567	503	493	524	1688	1770	1959	626	561	599	8599	8749	8492	1002	1110	1019	15990	17145	16985
	7	36	rep. 2	135830	-3.2183	2.0584	2.0581	-1.15642					18.14	682	709	650	1653	1440	1318	516	561	585	4284	5504	4816	501	498	485	6497	5141	5526	502	532	517	1745	1761	1959	619	568	591	8720	8679	8590	1018	1087	998	15999	17173	17003
	7	36	rep. 3	123130	-3.2465	2.0557	2.0878	-1.15517					18.605	669	669	706	1591	1437	1239	492	539	596	4306	5495	4736	484	476	482	6475	5225	5682	514	488	514	1673	1769	1961	634	583	616	8601	8776	8602	959	1083	1023	16033	17138	17013
	7	43	rep. 1	26236	-2.3713	0.5259	0.8326	-1.47913	0.0298743	0.00319901			19.07	662	703	671	1624	1432	1340	522	565	585	4361	5555	4795	489	479	459	6504	5119	5690	488	500	500	1686	1764	1977	628	558	604	8628	8750	8503	992	1093	999	16023	17164	17057
	7	43	rep. 2	24519	-2.4115	0.5009	0.8285	-1.5229					19.535	655	715	679	1672	1453	1358	525	545	574	4367	5524	4774	495	489	449	6588	5267	5715	497	520	523	1743	1768	1917	662	584	587	8671	8712	8543	987	1104	1011	16120	17239	17098
	7	43	rep. 3	23413	-2.3941	-0.0657	0.7511	-1.57208					20	660	724	668	1610	1397	1320	539	578	576	4376	5563	4813	500	498	461	6659	5249	5803	487	516	514	1695	1761	1925	626	560	602	8667	8847	8537	966	1146	1046	16111	17257	17115
													20.465	657	702	654	1653	1435	1313	507	537	575	4301	5526	4749	486	491	450	6525	5241	5785	499	489	509	1727	1780	1980	602	572	608	8704	8929	8652	970	1112	1027	16218	17132	17072
													20.93	687	673	661	1681	1361	1345	520	554	558	4299	5665	4794	483	497	467	6639	5342	5833	511	504	469	1736	1764	1969	645	570	589	8713	8743	8632	993	1109	997	16216	17225	17089
				Fit Parameters									21.395	675	695	642	1668	1410	1329	499	545	570	4346	5528	4757	493	492	466	6660	5365	5854	482	491	495	1755	1795	1937	625	568	608	8591	8725	8665	998	1092	1031	16308	17140	17134
				Bmax	log(Kd1)	log(Kd2)	log(Kq)	Log(Kdeff)	Avg Log(Kdeff)	Stdev(LogKdeff)			21.86	667	710	661	1634	1437	1280	508	542	568	4334	5602	4875	475	491	455	6710	5410	5821	492	508	524	1702	1799	1979	631	585	610	8629	8895	8634	1009	1074	1000	16217	17231	17238
	6	23	rep. 1	9178.7	-2.1953	1.8364	0.8067	-1.32562	0.0314269	0.0111856			22.325	678	706	654	1633	1412	1277	514	556	568	4412	5591	4865	488	506	457	6619	5383	5756	482	531	526	1696	1761	2018	632	573	579	8741	8821	8797	989	1075	1051	16389	17180	17170
	6	23	rep. 2	6151.8	-2.3398	1.2883	0.6867	-1.57185					22.79	642	685	665	1652	1436	1306	493	543	561	4286	5634	4908	497	502	458	6663	5450	5888	464	501	515	1678	1817	2008	612	575	607	8679	8904	8738	984	1121	1015	16393	17271	17342
	6	23	rep. 3	17438	-2.8201	1.9746	1.1818	-1.61063					23.255	657	687	643	1603	1407	1285	535	548	559	4378	5620	4977	497	482	462	6644	5317	5813	489	498	527	1676	1796	1958	633	581	594	8736	8909	8664	1009	1101	1056	16387	17323	17146
	6	25	rep. 1	22411	-2.7555	1.6229	1.098	-1.62416	0.0262918	0.00953939			23.72	682	704	655	1654	1417	1285	490	552	543	4308	5606	4877	486	498	472	6692	5491	5829	505	522	494	1715	1813	1984	629	575	595	8678	8913	8740	991	1100	1038	16517	17193	17437
	6	25	rep. 2	83982	-3.4788	2.1329	1.6882	-1.78179					24.185	644	716	671	1651	1426	1307	525	566	570	4250	5623	4983	500	478	467	6631	5440	5860	503	508	509	1668	1762	1948	602	590	566	8693	8823	8769	982	1084	986	16637	17209	17267
	6	25	rep. 3	29496	-2.7339	1.7717	1.1689	-1.53652					24.65	677	701	673	1606	1413	1315	517	555	596	4296	5647	4871	493	485	456	6773	5566	5802	494	511	486	1699	1769	1972	647	575	600	8743	9078	8727	968	1085	1004	16547	17201	17204
	6	25	rep. 4	10238	-1.9722	5.1933	0.5552	-1.3103	0.0306993	0.012848			25.115	675	713	644	1651	1424	1286	512	545	546	4364	5633	4960	494	479	474	6699	5565	5855	501	486	508	1704	1808	1965	622	571	617	8760	8855	8660	986	1108	1038	16436	17194	17361
	6	25	rep. 5	54522	-3.0875	2.0413	1.5076	-1.56661					25.58	668	723	661	1681	1455	1303	523	542	571	4371	5614	4928	491	488	468	6727	5569	5934	503	512	512	1683	1822	1939	622	583	603	8751	8852	8752	962	1101	1032	16537	17314	17417
	6	25	rep. 6	55285	-3.1727	1.9658	1.4974	-1.6617					26.045	685	684	679	1618	1443	1308	505	548	591	4289	5611	4962	485	478	472	6764	5472	5964	507	516	495	1648	1785	2024	628	557	602	8775	9004	8792	980	1090	1018	16742	17208	17149
	6	33	rep. 1	283110	-4.0172	2.0945	2.2984	-1.71662	0.0182941	0.00767253			26.51	664	717	669	1646	1410	1321	528	543	563	4280	5628	4922	495	494	457	6776	5539	5950	525	504	514	1734	1737	1974	613	564	618	8645	8928	8815	977	1108	1018	16649	17052	17409
	6	33	rep. 2	18776	-2.7541	0.5001	0.7542	-1.92945					26.975	683	679	644	1673	1410	1288	547	527	581	4390	5723	4962	493	471	489	6727	5549	5921	516	485	501	1659	1769	1996	631	558	609	8743	9028	8841	965	1110	1013	16720	17438	17400
	6	33	rep. 3	17263	-2.2684	0.0036	0.6051	-1.567					27.44	674	692	669	1655	1426	1319	513	556	592	4360	5663	4915	482	501	477	6780	5666	5946	477	486	502	1703	1791	2001	652	582	578	8790	8926	8853	978	1099	1009	16695	17399	17351
	6	36	rep. 1	56478	-2.7133	1.1848	0.7681	-1.8768	0.0107809	0.00196871			27.905	667	680	663	1681	1440	1312	489	536	581	4325	5586	5007	502	501	462	6852	5685	6002	483	521	506	1703	1775	1986	618	577	615	8796	9059	8799	1012	1098	988	16670	17155	17226
	6	36	rep. 2	67492	-2.9655	1.3762	0.9149	-2.00074					28.37	667	710	655	1620	1442	1317	501	567	581	4339	5694	4927	492	477	482	6748	5703	6038	505	509	501	1714	1796	1988	610	581	583	8752	9013	8708	971	1119	1017	16712	17355	17511
	6	36	rep. 3	68241	-2.9476	1.3179	0.8679	-2.02449					28.835	646	703	671	1606	1415	1313	510	548	595	4280	5692	5000	489	492	478	6768	5624	5922	489	496	514	1673	1780	1952	653	577	588	8663	9111	8843	991	1099	1019	16803	17257	17499
	6	43	rep. 1	38259	-1.7278	6.5538	0.001	-1.42627	0.0149219	0.0122831			29.3	648	690	647	1648	1450	1288	513	536	582	4348	5649	4963	467	496	467	6743	5685	5967	471	516	497	1743	1803	1977	622	591	616	8802	9012	8865	1005	1095	1007	16837	17422	17487
	6	43	rep. 2	35626	-2.2441	5.8276	0.0111	-1.93748					29.765	672	730	681	1656	1449	1341	536	538	591	4376	5637	4945	497	504	443	6761	5672	5981	472	498	506	1690	1761	1978	644	569	601	8749	8941	8970	973	1096	1026	16662	17238	17438
	6	43	rep. 3	43643	-2.5135	0.6805	0.1774	-2.11477					30.23	664	696	680	1677	1441	1295	523	555	588	4357	5612	5049	478	492	474	6805	5651	6002	511	481	509	1714	1823	1987	635	580	591	8753	9045	8888	990	1107	1033	16946	17374	17554
													30.695	666	722	655	1645	1469	1289	530	559	581	4334	5692	4984	489	492	453	6723	5673	5974	495	513	503	1674	1852	1977	619	582	582	8720	9037	8908	994	1101	1017	16703	17335	17361
													31.16	668	702	666	1655	1408	1287	506	549	564	4250	5650	5012	476	476	456	6891	5661	6023	506	494	504	1703	1830	1993	601	579	567	8784	9055	8959	959	1082	1009	16896	17425	17534
				Fit Parameters									31.625	661	689	674	1625	1438	1300	518	534	587	4351	5652	5060	494	512	484	6820	5700	5920	492	500	506	1721	1804	1948	653	596	604	8828	8968	8916	976	1109	1016	16959	17269	17272
				Bmax	log(Kd1)	log(Kd2)	log(Kq)	Log(Kdeff)	Avg Log(Kdeff)	Stdev(LogKdeff)			32.09	667	713	650	1648	1449	1288	520	537	561	4318	5631	5086	497	497	467	6787	5778	6003	489	506	508	1734	1758	1974	620	579	623	8704	9062	8937	1019	1123	1021	16909	17339	17418
	5	23	rep. 1	13456	-0.4424	9.0827	0.5126	0.186537	21.4	51.3774			32.555	692	688	657	1657	1463	1303	551	534	582	4358	5683	5055	492	501	468	6772	5760	6129	517	506	485	1679	1791	1990	634	583	596	8746	9049	8885	998	1084	1010	16730	17307	17409
	5	23	rep. 2	16636	1.5439	5.5532	0.5829	2.22761					33.02	666	700	659	1614	1407	1294	530	545	567	4340	5697	5054	461	476	446	6812	5780	6073	505	498	498	1716	1787	1975	633	564	578	8797	9068	8909	995	1109	1046	16992	17432	17475
	5	23	rep. 3	13966	0.9503	1.8747	0.5098	1.5771					33.485	643	709	693	1682	1456	1287	517	535	561	4316	5773	4982	470	493	480	6804	5666	6023	485	521	503	1681	1780	1947	588	553	568	8705	9063	8932	1001	1102	999	17013	17217	17443
	5	25	rep. 1	10928	-1.8864	2.3387	0.6255	-1.16858	0.0379035	0.019183			33.95	676	718	682	1663	1434	1328	517	563	569	4400	5729	5043	506	481	465	6759	5800	5976	513	498	500	1698	1828	1958	637	554	596	8681	9022	8931	991	1103	1019	16781	17141	17496
	5	25	rep. 2	9457	-2.2003	1.123	0.5689	-1.52765					34.415	678	725	703	1696	1429	1314	504	566	555	4365	5579	5049	492	492	464	6787	5834	5966	495	490	485	1695	1786	1940	604	579	608	8757	9046	8944	1003	1120	1030	16912	17398	17318
	5	25	rep. 3	8808.7	-2.17	8.789	0.4774	-1.56773					34.88	663	711	639	1640	1441	1331	490	546	546	4305	5677	5124	479	506	464	6847	5735	6025	529	507	508	1723	1835	2033	639	564	597	8780	9016	8895	1026	1147	1032	16915	17373	17529
	5	33	rep. 1	157010	0.131	1.427	1.1265	1.2888	9.20658	6.3534			35.345	678	690	644	1683	1441	1321	515	540	548	4326	5658	5062	492	475	470	6829	5809	6040	507	495	533	1696	1816	1993	648	573	578	8729	9058	8965	980	1107	1022	16905	17295	17344
	5	33	rep. 2	21442	0.3296	2.7441	0.1258	0.698069					35.81	690	707	671	1631	1401	1292	505	535	592	4391	5671	5106	468	475	473	6809	5819	6089	482	523	501	1711	1839	1941	638	579	576	8834	9243	8969	971	1108	1014	16902	17200	17335
	5	33	rep. 3	62343	0.0596	2.8931	0.779	0.905426					36.275	655	706	672	1649	1468	1302	497	547	568	4278	5672	5041	492	505	460	6886	5703	6108	505	511	487	1754	1836	1994	640	584	569	8746	8956	9015	1000	1085	1029	17024	17378	17364
	5	36	rep. 1	144800	-1.1014	5.8423	0.6865	-0.333615	0.0195589	0.0538518			36.74	689	711	668	1706	1446	1309	520	539	574	4314	5706	5103	507	481	463	6823	5845	6086	484	490	505	1719	1807	2022	636	568	592	8737	9108	8957	979	1084	990	16978	17334	17542
	5	36	rep. 2	151700	-3.3828	1.9887	0.8165	-2.50463					37.205	645	685	669	1606	1448	1322	532	536	559	4372	5721	5124	502	494	473	6813	5842	6079	476	487	505	1722	1761	1959	632	566	602	8791	9041	9054	987	1106	1003	16866	17346	17349
	5	36	rep. 3	142300	-3.1122	1.9612	0.754	-2.28772					37.67	673	712	692	1630	1416	1322	502	528	590	4316	5674	5130	510	519	442	6882	5959	6059	506	496	509	1736	1791	1978	648	571	619	8810	9139	9049	1002	1121	1034	16799	17288	17426
	5	43	rep. 1	102800	-3.2214	2.4516	0.7845	-2.37085	2.85352	16.0832			38.135	668	712	674	1637	1462	1322	517	544	566	4363	5606	5154	510	481	468	6893	5866	6095	491	520	491	1761	1815	1951	619	567	594	8758	9039	8957	1034	1100	1014	17141	17393	17440
	5	43	rep. 2	113560	1.1971	2.2778	0.6072	1.90019					38.6	694	681	640	1634	1412	1284	496	533	600	4344	5646	5161	490	482	447	6803	5853	6098	478	519	505	1726	1817	1987	624	578	622	8769	9141	8946	967	1113	1039	17097	17333	17517
	5	43	rep. 3	130790	1.0461	1.6121	0.714	1.83681					39.065	670	697	669	1690	1433	1289	496	533	552	4435	5690	5075	471	493	494	6849	5831	6111	482	514	492	1748	1812	2020	629	565	601	8684	9203	8979	1029	1128	1029	16929	17365	17430
[truncated: 190 more columns]

## Sheet: Supplementary Figure 5
	Supplementary Figure 5
	[ATP]	6_25_1	6_25_2	6_25_3	[ATP]	5_36_1	5_36_2	5_36_3	[ATP]	6_36_1	6_36_2	6_36_3	[ATP]	5_23_1	5_23_2	5_23_3	[ATP]	8_33_1	8_33_2	8_33_3	[ATP]	6_23_1	6_23_2	6_23_3	[ATP]	8_43_1	8_43_2	8_43_3	[ATP]	9_43_1	9_43_2	9_43_3	[ATP]	5_43_1	5_43_2	5_43_3	[ATP]	9_33_1	9_33_2	9_33_3	[ATP]	6_33_1	6_33_2	6_33_3	[ATP]	5_33_1	5_33_2	5_33_3	[ATP]
	0	2239	1952	2056	0	21444	20116	21319	0	8964	8027	8822	0	4072	3641	3817	0	857	773	737	0	1263	1131	1169	0	1146	948	990	0	646	706	724	0	14747	26123	20175	0	600	550	614	0	2699	3519	4199	0	9137	7738	7771	0
	0.00625	2579	2676	2392	0.00625	26313	26844	25752	0.00625	12863	14243	14113	0.00625	2939	4345	3699	0.00625	868	879	917	0.00625	1410	1302	1301	0.00625	1325	1162	1133	0.00625	730	778	833	0.00625	17197	23532	20204	0.00625	730	618	575	0.00625	1708	2869	2850	0.00625	10693	7973	7877	0.00625
	0.0125	4065	4499	4000	0.0125	26528	26806	28822	0.0125	20089	24455	25053	0.0125	3110	3233	3263	0.0125	1205	1044	1067	0.0125	2120	1858	2032	0.0125	1986	1870	1888	0.0125	953	1020	1073	0.0125	24947	20274	19972	0.0125	784	669	708	0.0125	6718	10921	8552	0.0125	11500	8828	8824	0.0125
	0.0625	7976	5981	7350	0.0625	26542	30742	27124	0.0625	27735	31309	29074	0.0625	3213	3132	3149	0.0625	1721	1771	1684	0.0625	2957	2582	2605	0.0625	4085	3700	3669	0.0625	1379	1386	1387	0.0625	23764	22893	22894	0.0625	1047	754	790	0.0625	12045	10996	10786	0.0625	10286	11441	9863	0.0625
	0.125	8964	8223	8063	0.125	26444	31928	28057	0.125	28524	32112	30878	0.125	2276	3971	3102	0.125	2487	3385	3077	0.125	3490	3035	3192	0.125	8122	7341	7299	0.125	2180	2360	2186	0.125	25116	21620	20873	0.125	1265	1000	1054	0.125	12993	11946	12077	0.125	12023	9883	9905	0.125
	0.1875	9694	7726	8203	0.1875	28781	29444	32572	0.1875	29613	32094	31423	0.1875	3157	3006	2835	0.1875	4663	4275	4351	0.1875	3735	3276	3327	0.1875	11862	10513	10502	0.1875	2941	2902	2822	0.1875	17983	22627	23733	0.1875	1386	1194	1275	0.1875	13892	12295	12437	0.1875	12304	9480	9880	0.1875
	0.5	8986	9216	9255	0.5	28530	27828	29579	0.5	28396	31369	31220	0.5	3675	2796	3350	0.5	12520	11619	11349	0.5	4212	3027	3345	0.5	16534	17741	17124	0.5	5875	6061	6022	0.5	23821	21342	21936	0.5	2865	2635	2562	0.5	14913	12526	14932	0.5	9943	12126	9921	0.5
	1.75	8653	8840	9267	1.75	33960	32038	33177	1.75	32087	37697	34145	1.75	3679	3325	3270	1.75	20343	17964	18111	1.75	4502	3551	3494	1.75	22175	19270	19161	1.75	12810	12120	11454	1.75	26485	22528	22262	1.75	7871	7000	6779	1.75	14647	14810	15489	1.75	13151	10420	10857	1.75
	3.75	11262	9634	10470	3.75	33634	33494	36854	3.75	36202	36476	37919	3.75	3668	3581	3503	3.75	22311	20968	21146	3.75	4350	3792	3822	3.75	24595	21123	20581	3.75	15569	14646	15071	3.75	25075	23441	24124	3.75	17209	15726	15687	3.75	19419	16304	16370	3.75	11708	15490	13027	3.75
	6.75	11569	11271	11993	6.75	34380	38223	36157	6.75	37942	41673	40881	6.75	3748	3539	3726	6.75	24628	22968	22135	6.75	4881	4043	4432	6.75	23365	21661	20994	6.75	14400	14504	14812	6.75	24758	25110	27922	6.75	19691	16668	16602	6.75	29172	16500	16913	6.75	19478	16064	15184	6.75
[truncated: 46 more columns]

## Sheet: Supplementary Figure 6
	Supplementary Figure 6a/b
	[ATP]	9mer (250nM DS)			9mer (750nM DS)			9mer (2.5uM DS)			9mer (7.5uM DS)			9mer (25uM DS)
	0	5802	6381	7502	501	527	720	459	506	566	406	410	381	286	418	379
	0.00625	3263	3878	4363	618	535	701	528	521	502	366	374	367	252	389	374
	0.025	5222	5417	6009	910	983	1100	583	613	652	374	400	365	272	377	388
	0.0625	8177	8356	8783	2786	2659	3066	1205	1143	1147	549	537	492	323	418	454
	0.25	13466	14544	14270	9780	11001	11038	5778	6144	7206	2064	2098	2556	898	1095	1046
	0.625	16321	16836	16667	15273	15176	14756	12699	12993	12753	6773	7313	7537	3645	3308	3964
	2.5	16886	17399	17651	17656	17554	15927	15507	15138	15571	9670	12436	12092	9678	10385	10518
	6.25	18176	18217	18355	17493	17642	17056	15693	16227	15840	9080	13098	12677	8209	8772	9578
	[ATP]	8mer (250nM DS)			8mer (750nM DS)			8mer (2.5uM DS)			8mer (7.5uM DS)			8mer (25uM DS)
	0	7248	6458	7585	1214	1117	829	782	667	728	449	514	562	385	417	426
	0.00625	5616	5981	5636	1771	2170	1742	789	739	724	471	511	466	425	421	410
	0.025	8646	8216	10180	3349	2849	3584	1471	1315	1457	692	753	757	466	522	474
	0.0625	10292	11596	11724	7504	6053	7340	3897	3624	3535	1372	1423	1430	749	721	746
	0.25	12918	13816	13958	13361	10361	12748	10556	10715	10840	6047	6731	7299	3958	4123	3744
	0.625	14739	15529	16216	16425	12193	15794	14662	15413	14801	10436	13316	12507	9011	8546	8153
	2.5	15901	16095	15751	16004	11331	15696	15239	15305	14624	10994	14929	15065	12117	12027	12542
	6.25	16502	16581	16541	16140	11285	16522	15597	16039	15993	9751	15346	14729	12142	12038	12026
	[ATP]	7mer (250nM DS)			7mer (750nM DS)			7mer (2.5uM DS)			7mer (7.5uM DS)			7mer (25uM DS)
	0	18606	15662	10527	8365	7545	7658	3321	2875	3623	1638	1332	1301	611	549	719
	0.00625	15242	15690	10691	11389	11965	9724	4309	3643	4142	1942	1802	1384	879	688	908
	0.025	15212	14875	12003	12197	12559	12487	8399	6567	8813	4690	4769	4236	1519	1234	1622
	0.0625	15894	15630	12289	14265	14055	14740	11334	9698	11103	7724	8210	7094	3782	3404	4179
	0.25	14138	15149	12561	14860	15176	14177	14024	11715	12687	12455	12657	11122	11165	8720	9821
	0.625	15507	16346	14695	17023	16646	16123	15984	12365	16021	15949	15440	14733	12433	10179	11920
	2.5	16557	16055	14767	16626	16495	16194	16126	11544	16102	15392	15739	15152	13118	11149	12601
	6.25	16459		15764	17053	17069	17515	16910	12205	16408	15927	16028	16005	12490	12263	13174
	[ATP]	6mer (250nM DS)			6mer (750nM DS)			6mer (2.5uM DS)			6mer (7.5uM DS)			6mer (25uM DS)
	0	21914	21537	21739	19709	19643	20213	16805	16625	17009	11584	10952	11096	5533	5603	5311
	0.00625	17607	18778	18826	17710	17409	18389	16246	16430	15811	12125	11731	11634	7024	5777	7419
	0.025	12609	13054	15123	14536	15002	15311	15330	15064	15025	13639	13232	12451	8757	10031	10073
	0.0625	11511	10921	10800	10008	15031	15571	14597	14662	14636	13419	13139	13777	11100	12051	11611
	0.25	14076	14357	14873	14907	15481	14602	14098	14452	14138	13657	12905	12946	11164	11960	11957
	0.625	14601	14594	14801	14913	15092	14913	14205	13984	14214	14347	13993	13267	12180	13643	13008
	2.5	14672	14299	15059	14862	9821	10546	10747	11522	12029	12366	12241	12588	12819	12964	13059
	6.25	14873	14978	14981	14995	15029	15239	15128	15319	15112	15112	14574	14716	12614	13455	13668

## Sheet: Supplementary Figure 7
	Supplementary Figure 7a								KdDS as a function of mismatch position and mismatch temperature. Rank ordered.														Supplementary Figure 7b
	0_20C	0_25C	0_37C	1_20C	1_25C	1_37C	2_20C	2_25C	2_37C	3_20C	3_25C	3_37C	4_20C	4_25C	4_37C	5_20C	5_25C	5_37C	6_20C	6_25C	6_37C			No mismatches			LDS = 10			LDS = 9			LDS = 8
										1.02087	1.38513	2.76768												Avg	Stdev	n	Avg	Stdev	n	Avg	Stdev	n	Avg	Stdev	n
										0.477418	0.700129	1.66869											1	5.83	1.531	33
				0.0279291	0.0410758	0.0985416																	2				1.623	0.1603	10
										0.0196179	0.0356	0.137567											3	0.7307	0.07196	33
							0.0173032	0.0275844	0.0794522														4				0.5877	0.07488	10
													0.014009	0.0273974	0.125462								5							0.272	0.02777	9
													0.014009	0.0273974	0.125462								6	0.1866	0.02295	33
													0.014009	0.0273974	0.125462								7							0.1491	0.01998	9
													0.00290111	0.00790027	0.0766643								8				0.1321	0.01353	10
				0.00242075	0.00459992	0.019733																	9							0.08944	0.009861	9
	0.00180168	0.00366846	0.0184074																				10	0.07034	0.01991	33
							0.00149976	0.00308906	0.0159104														11										0.05059	0.005434	8
										0.00055362	0.00126481	0.00824097											12										0.03862	0.008766	8
	0.00015616	0.00041082	0.00368609																				13							0.01939	0.003075	9
																0.000134721	0.000366871	0.00356013
																0.000134721	0.000366871	0.00356013
				9.9473e-05	0.0002339	0.0016268
													8.187e-05	0.00028068	0.00459257
							6.1628e-05	0.00015707	0.00131166
																			2.6123e-05	6.7545e-05	0.00058277
																			2.6123e-05	6.7545e-05	0.00058277
																1.84703e-05	6.31421e-05	0.00102641
										1.5623e-05	4.4937e-05	0.000493675
	6.4169e-06	2.0889e-05	0.00030388
																			6.3838e-06	2.2461e-05	0.00038975
				2.8071e-06	8.31e-06	9.7453e-05
													2.3104e-06	9.9723e-06	0.000275118
							1.7391e-06	5.5805e-06	7.8575e-05
																5.21235e-07	2.24335e-06	6.1487e-05
										4.4089e-07	1.5965e-06	2.95736e-05
	1.8109e-07	7.4216e-07	1.8204e-05
																			1.8015e-07	7.98e-07	2.3348e-05
				7.9218e-08	2.9524e-07	5.8379e-06
													6.5199e-08	3.543e-07	1.64809e-05
							4.9079e-08	1.9827e-07	4.707e-06
																1.47093e-08	7.97028e-08	3.6834e-06
										1.2442e-08	5.6723e-08	1.7716e-06
	5.1103e-09	2.6368e-08	1.0905e-06
																			5.0839e-09	2.8352e-08	1.3987e-06
													3.8774e-09	2.5115e-08	1.73997e-06
				2.2355e-09	1.0489e-08	3.4972e-07
							1.385e-09	7.0442e-09	2.8197e-07
										7.3992e-10	4.0209e-09	1.87036e-07
																4.151e-10	2.83172e-09	2.2065e-07
													3.1778e-10	2.7371e-09	3.61968e-07
																			3.0234e-10	2.0097e-09	1.4766e-07
	1.4421e-10	9.3681e-10	6.5327e-08
				6.3087e-11	3.7268e-10	2.095e-08
										5.7666e-11	4.167e-10	3.69999e-08
							3.9085e-11	2.5027e-10	1.6892e-08
																2.46859e-11	2.00729e-10	2.3295e-08
																			2.3563e-11	2.0828e-10	2.9211e-08
	4.0697e-12	3.3283e-11	3.9134e-09
				3.5677e-12	2.5121e-11	2.1032e-09
							2.3244e-12	1.7741e-11	1.7833e-09
																1.92389e-12	2.08025e-11	4.6083e-09
				2.924e-13	2.7378e-12	4.3754e-10
	2.4203e-13	2.3593e-12	4.1316e-10
							1.905e-13	1.9334e-12	3.7099e-10
	1.8862e-14	2.4451e-13	8.1732e-11
	Supplementary Figure 7c																					*raw RFU shown. These results were normalized prior to plotting according to protocol outlined in methods
	8_33					9_33					8_33_5AT						8_33_6CG						8_33_7CG						9_33_6CA						9_33_6CG						9_33_8CG						10_33_5AT
	Blank			ATP		Blank			ATP		Blank			ATP			Blank			ATP			Blank			ATP			Blank			ATP			Blank			ATP			Blank			ATP			Blank
Time (s)	8_33_0 (1)	8_33_0 (2)	8_33_0 (3)	8_33_2500 (1)	8_33_2500 (2)	9_33_0 (1)	9_33_0 (2)	9_33_0 (3)	9_33_2500 (1)	9_33_2500 (2)	e5_T_0 (1)	e5_T_0 (2)	e5_T_0 (3)	e5_T_2500 (1)	e5_T_2500 (2)	e5_T_2500 (3)	e6_G_0 (1)	e6_G_0 (2)	e6_G_0 (3)	e6_G_2500 (1)	e6_G_2500 (2)	e6_G_2500 (3)	e7_G_0 (1)	e7_G_0 (2)	e7_G_0 (3)	e7_G_2500 (1)	e7_G_2500 (2)	e7_G_2500 (3)	n6_A_0 (1)	n6_A_0 (2)	n6_A_0 (3)	n6_A_2500 (1)	n6_A_2500 (2)	n6_A_2500 (3)	n6_G_0 (1)	n6_G_0 (2)	n6_G_0 (3)	n6_G_2500 (1)	n6_G_2500 (2)	n6_G_2500 (3)	n8_G_0 (1)	n8_G_0 (2)	n8_G_0 (3)	n8_G_2500 (1)	n8_G_2500 (2)	n8_G_2500 (3)	t5_T_0 (1)	t5_T_0 (2)	t5_T_0 (3)
0	463	442	486	529	444	371	407	430	407	405	1614	1599	1711	1364	1612	1754	3309	3193	3343	3185	3404	3248	2956	2920	2939	2717	2911	2976	873	939	968	866	883	770	1364	1302	1208	1347	1218	1279	712	733	722	810	696	702	474	447	425
0.465	469	440	447	499	467	380	408	422	409	421	1598	1640	1696	1322	1574	1732	3345	3233	3295	3223	3300	3351	2899	2967	2912	2679	2998	2960	846	972	934	857	865	795	1361	1352	1210	1272	1249	1235	733	733	701	748	706	681	454	426	423
0.93	477	415	457	479	443	375	401	425	394	430	1577	1654	1702	1400	1670	1697	3246	3233	3352	3229	3385	3275	2875	2881	2923	2716	2993	2949	872	948	933	884	888	839	1345	1313	1216	1310	1218	1256	690	702	681	767	719	712	446	457	454
1.395	477	426	436	505	462	372	421	415	411	450	1595	1629	1672	1349	1638	1722	3256	3192	3322	3275	3366	3351	2827	2958	2884	2739	2931	2987	863	959	962	844	859	804	1314	1346	1188	1315	1229	1266	700	719	708	821	715	705	445	419	426
1.86	465	419	461	493	466	365	402	405	410	429	1566	1627	1699	1382	1597	1750	3332	3140	3306	3220	3387	3265	2877	2968	2918	2693	2920	2960	825	958	919	885	857	796	1343	1355	1162	1285	1228	1270	738	713	693	769	711	701	480	441	484
2.325	472	453	469	488	466	379	427	411	410	434	1580	1609	1653	1372	1597	1727	3342	3202	3381	3292	3401	3368	2916	2954	2893	2696	2895	2899	835	956	949	877	843	798	1349	1331	1200	1308	1198	1252	707	753	734	781	703	719	458	410	437
3.725	629	551	583	8142	6701	525	567	581	2543	3152	1891	1894	1989	14845	17048	18703	4286	4017	4188	16444	16722	17139	3462	3545	3567	16147	17512	19924	1142	1250	1206	15220	15679	15105	1756	1744	1654	19800	17186	17974	913	925	953	15879	15564	16193	591	549	545
4.19	644	544	573	9504	7781	526	529	606	3975	4668	1852	1960	1977	15334	16936	18428	4184	4023	3994	16630	17138	17290	3442	3602	3613	16626	18225	18909	1115	1256	1233	15809	15861	15157	1729	1751	1704	19588	17050	17253	916	905	935	16317	16155	16336	613	564	577
4.655	641	565	589	10136	8362	499	540	583	5234	6097	1853	1927	1999	15477	17331	18470	4150	4058	3931	17194	17212	17439	3483	3499	3544	16726	18417	18934	1103	1211	1249	16010	16264	15539	1734	1759	1675	17954	17259	17571	893	920	922	16550	16341	16493	635	541	586
5.12	623	568	579	10777	8847	509	533	604	6325	7275	1862	1909	2017	15665	17463	18531	4244	4038	4018	17553	17642	17511	3457	3588	3557	17286	18509	18990	1120	1237	1230	16214	16439	15629	1719	1755	1696	17928	17369	17613	903	899	924	16473	16529	16824	583	540	587
5.585	605	593	578	10997	9015	503	564	580	7259	8371	1919	1928	2003	15620	17844	18593	4170	4087	4063	17364	17591	17659	3463	3555	3523	17283	18837	19089	1098	1222	1178	16261	16469	15784	1742	1757	1718	18046	17382	17744	910	874	931	16677	16627	16815	599	519	613
6.05	633	564	588	11214	9312	531	527	571	7982	9255	1919	1962	1997	15563	17876	18722	4070	4067	4091	17556	17713	17616	3470	3614	3612	17405	18803	19169	1127	1224	1195	16296	16564	15959	1705	1783	1658	18054	17441	17615	899	904	933	16646	16722	16731	587	527	596
6.515	640	561	550	11548	9287	511	547	578	8503	10006	1918	1909	2051	15619	17996	18890	4094	4141	4077	17490	17661	17885	3534	3548	3531	17532	18771	18962	1126	1221	1208	16295	16662	15945	1730	1746	1693	18245	17661	17915	879	924	956	16749	16833	16868	587	525	587
6.98	616	561	597	11699	9425	506	546	568	9118	10588	1910	1947	2032	15511	17977	18974	4160	4118	4126	17744	17479	17732	3468	3569	3502	17816	18945	19026	1147	1246	1193	16435	16618	15985	1751	1722	1703	18359	17691	17953	880	884	925	16763	16672	16979	579	535	537
7.445	625	553	601	11756	9580	507	579	589	9514	11092	1955	1941	2030	15632	18164	18831	4167	4067	4147	17743	17567	17849	3474	3619	3522	17874	18946	19102	1120	1250	1181	16698	16672	16032	1712	1735	1679	18040	17603	17770	880	902	913	16673	16751	17100	598	537	565
7.91	626	572	604	11790	9792	533	558	577	9996	11545	1952	1953	2032	15496	18298	18902	4199	4116	4172	17639	17798	17700	3511	3553	3496	17728	18823	19179	1143	1226	1185	16524	16695	16062	1713	1727	1707	18247	17831	17954	901	901	914	16869	16796	16939	613	522	584
8.375	602	560	582	11842	9919	538	521	586	10323	12031	1976	1958	2030	15707	18327	18996	4184	4091	4122	17675	17801	17900	3517	3549	3510	17675	18984	19071	1112	1258	1237	16610	16469	16151	1734	1733	1651	18208	17800	18094	906	909	956	16808	16857	16804	619	517	589
8.84	588	572	575	11946	9821	511	544	567	10475	12310	1936	2008	2080	15537	18266	18963	4190	4092	4157	17587	17633	17805	3443	3616	3543	18033	19194	19231	1124	1253	1222	16703	16600	16123	1680	1708	1645	18191	17827	18034	902	890	911	16896	16906	16792	584	532	559
9.305	628	580	581	12030	10075	501	537	569	10753	12564	1951	1955	2023	15550	18180	19375	4174	4159	4116	17831	17645	17966	3413	3603	3587	17866	19142	19080	1126	1201	1195	16623	16557	16102	1690	1722	1698	18432	17714	18100	873	943	935	16907	16911	17051	609	528	586
9.77	602	562	590	12209	10123	518	536	582	10855	12734	1968	1953	2047	15528	18171	19017	4178	4127	4169	17658	17646	17761	3429	3552	3501	17784	18871	19192	1116	1213	1187	16783	16402	16224	1718	1701	1679	18475	17676	18222	886	922	933	16893	16902	16948	606	512	592
10.235	612	582	587	12252	10103	533	532	583	11044	13005	1966	1973	2067	15590	18280	19116	4194	4128	4181	17656	17741	17918	3416	3593	3457	17844	19137	19381	1123	1223	1217	16823	16618	16326	1730	1714	1661	18417	17784	18166	919	862	929	17027	17153	16735	609	543	571
10.7	621	570	602	12359	10250	500	551	585	11265	13170	1986	1983	2014	15529	18352	19124	4082	4114	4128	17748	17725	17870	3437	3602	3510	17913	19014	19257	1149	1235	1186	16822	16680	16057	1699	1725	1656	18477	17834	18167	881	920	910	16913	16919	16994	603	518	549
11.165	606	544	583	12396	10257	512	538	553	11523	13211	1952	1938	2004	15612	18420	19233	4219	4164	4060	17737	17977	17903	3442	3553	3548	17911	19104	19195	1139	1257	1206	16822	16545	16208	1727	1717	1656	18445	17913	18302	907	904	922	17084	17065	16903	581	518	584
11.63	625	528	591	12322	10428	525	552	557	11452	13406	1916	1957	2008	15371	18348	18897	4154	4113	4145	17728	17763	17980	3484	3630	3591	17916	19182	19433	1123	1229	1203	16937	16567	16362	1763	1735	1697	18436	17889	18216	875	899	923	16922	17151	17023	596	514	581
12.095	622	600	570	12501	10307	526	536	563	11577	13475	1950	1978	2033	15409	18358	19258	4227	4176	4187	17697	17855	18076	3453	3599	3584	18002	19242	19226	1109	1242	1204	16968	16601	16226	1703	1708	1680	18414	17913	18309	880	898	926	17022	16920	16908	613	530	584
12.56	638	565	587	12473	10414	523	548	564	11644	13514	1948	1952	2017	15466	18394	19228	4223	4134	4230	17702	17722	18076	3463	3544	3529	17932	19251	19382	1093	1258	1212	16972	16555	16448	1710	1716	1690	18402	17945	18388	877	889	969	17100	17207	16998	613	530	572
13.025	630	554	586	12186	10527	484	551	549	11696	13733	1966	1985	2052	15623	18355	19136	4251	4122	4137	17878	17694	18103	3432	3600	3561	18102	19460	19335	1104	1260	1227	16925	16670	16365	1725	1735	1675	18657	17831	18206	893	892	937	17044	17092	16974	594	556	609
13.49	602	559	578	12264	10528	515	572	570	11726	13615	1920	1982	2018	15497	18447	19074	4128	4137	4158	17851	17725	18177	3480	3611	3587	17827	19291	19388	1137	1215	1175	16966	16660	16180	1715	1702	1657	18512	17948	18482	879	868	920	16928	17135	17209	580	524	538
13.955	628	579	595	12353	10601	505	533	577	11917	13784	1951	1985	2027	15395	18441	19159	4237	4111	4151	17814	17802	18042	3461	3561	3525	17961	19316	19255	1097	1230	1208	16764	16685	16202	1732	1718	1629	18508	17800	18508	874	867	937	16951	17114	16970	592	554	562
14.42	626	586	612	12528	10673	505	535	556	11889	13813	1933	2026	2010	15492	18293	19189	4205	4192	4205	17806	17834	18089	3470	3502	3541	17840	19256	19607	1138	1243	1198	16887	16660	16238	1688	1674	1680	18420	17912	18294	908	907	938	16958	17163	16993	598	533	578
14.885	613	591	586	12540	10704	483	560	585	11875	14046	2013	1998	2098	15548	18402	19096	4180	4242	4094	17747	17672	18089	3495	3491	3530	17994	19175	19325	1124	1233	1188	16969	16527	16145	1697	1702	1649	18562	18136	18321	905	891	934	17181	17098	16989	600	511	539
15.35	619	569	598	12339	10675	525	527	566	11922	13852	1962	1957	2088	15511	18406	19155	4205	4168	4195	17888	17812	18079	3482	3651	3515	18011	19273	19412	1139	1216	1216	16811	16659	16277	1690	1722	1672	18438	17798	18504	925	871	944	17025	17134	17242	611	555	566
15.815	642	570	573	12543	10725	528	564	540	11893	14037	1946	1933	2010	15504	18463	19162	4191	4154	4151	17876	17833	18173	3454	3564	3552	17960	19330	19523	1099	1255	1226	16836	16605	16385	1698	1719	1697	18518	18075	18498	896	928	924	17330	17240	17050	606	517	554
16.28	651	563	595	12528	10935	519	558	603	12027	13957	1980	1986	2022	15425	18522	19110	4198	4202	4154	17935	17813	18133	3531	3585	3582	17997	19272	19344	1092	1214	1229	16879	16544	16302	1720	1699	1655	18424	18116	18509	880	890	922	17175	17161	17016	600	524	583
16.745	622	564	612	12350	10835	521	547	580	11949	14052	1977	1949	2062	15447	18596	19243	4184	4093	4181	17749	17838	18094	3472	3580	3558	18146	19222	19289	1109	1265	1236	16910	16730	16466	1717	1681	1645	18519	17923	18492	877	889	944	17039	17261	17100	601	553	537
17.21	641	555	601	12493	10941	521	557	568	12123	14136	1933	1967	2053	15631	18329	19098	4152	4214	4141	17879	17740	18075	3434	3581	3556	18014	19184	19609	1092	1252	1175	16939	16663	16280	1691	1682	1670	18658	18009	18573	864	893	963	17110	17257	17240	605	511	591
17.675	626	561	599	12437	10824	504	549	585	11969	13917	1997	1959	1987	15392	18497	19288	4221	4137	4206	17936	17829	18085	3411	3604	3464	17987	19298	19361	1144	1226	1204	16851	16776	16371	1713	1701	1656	18613	17998	18386	900	905	931	17076	17031	17103	618	505	574
18.14	619	568	591	12574	10989	516	561	585	12048	14086	1976	1990	2002	15468	18569	19170	4105	4139	4215	17782	17727	18123	3475	3552	3507	18037	19274	19418	1120	1233	1180	16932	16798	16225	1662	1715	1626	18506	18042	18692	865	901	977	17264	17044	17147	612	540	541
18.605	634	583	616	12499	11099	492	539	596	12247	14062	2006	1982	2057	15587	18426	19102	4130	4158	4169	17916	17762	18237	3507	3609	3507	17856	19363	19418	1149	1227	1225	16869	16670	16162	1651	1708	1645	18540	18076	18385	899	910	930	17152	17167	17102	592	528	556
19.07	628	558	604	12379	11058	522	565	585	12057	14115	1941	1999	2095	15408	18496	19063	4151	4144	4169	17934	17678	18235	3446	3580	3533	18026	19164	19350	1097	1221	1219	17007	16666	16238	1692	1736	1671	18676	18217	18375	875	894	958	17257	17240	16949	624	538	549
19.535	662	584	587	12443	11170	525	545	574	12043	14089	1927	1957	2020	15489	18406	19148	4155	4163	4102	18031	17595	18247	3466	3595	3535	18051	19229	19246	1127	1224	1240	17008	16790	16353	1695	1708	1628	18622	18006	18454	881	914	916	17061	17132	17125	584	524	560
20	626	560	602	12434	11124	539	578	576	12108	14203	1951	2032	2113	15509	18515	19286	4207	4135	4195	17663	17885	18103	3464	3595	3542	18009	19306	19469	1119	1233	1164	17007	16672	16260	1709	1694	1671	18332	18100	18526	873	884	948	17154	17068	17123	598	529	553
20.465	602	572	608	12375	11156	507	537	575	12139	14132	1936	1986	2015	15343	18468	19195	4226	4091	4216	17847	17678	18218	3455	3626	3560	18009	19436	19489	1103	1239	1192	16799	16615	16312	1717	1706	1626	18644	18191	18403	897	891	930	17146	17343	17159	602	532	546
20.93	645	570	589	12523	11219	520	554	558	12279	14171	1976	2055	2042	15689	18610	19263	4176	4127	4209	17766	17735	18202	3435	3609	3539	18121	19290	19303	1111	1237	1195	16681	16784	16503	1665	1682	1674	18553	18047	18490	920	911	941	17176	17179	17071	601	526	567
21.395	625	568	608	12486	11119	499	545	570	12055	14267	1986	1982	2061	15518	18665	19202	4188	4146	4169	17883	17532	18056	3478	3525	3526	18161	19414	19391	1145	1208	1203	17058	16770	16579	1718	1713	1652	18537	17950	18441	891	887	935	17203	16912	17383	627	510	550
21.86	631	585	610	12499	11168	508	542	568	12190	14301	2002	1999	2043	15527	18518	19320	4226	4150	4177	17757	17717	18087	3421	3540	3572	18019	19247	19319	1105	1272	1200	17085	16738	16424	1732	1719	1637	18434	17997	18556	838	901	924	17235	16988	16885	578	524	562
22.325	632	573	579	12438	11161	514	556	568	12173	14154	2014	1984	2075	15482	18479	19237	4222	4097	4118	17830	17479	18116	3502	3550	3610	18033	19302	19245	1109	1245	1234	16902	16776	16302	1682	1651	1619	18641	18015	18538	879	903	954	17095	17306	17179	604	541	554
22.79	612	575	607	12561	11229	493	543	561	12110	14208	1981	1979	2043	15316	18552	19214	4244	4220	4107	17788	17759	18123	3415	3560	3613	17944	19262	19232	1156	1245	1159	16922	16670	16262	1689	1773	1654	18561	18170	18462	900	893	929	17073	17095	17178	604	510	585
23.255	633	581	594	12556	11258	535	548	559	12117	14137	2019	2008	2100	15461	18641	19180	4130	4127	4159	17902	17877	18132	3449	3571	3536	18037	19411	19259	1126	1235	1253	16927	16767	16426	1716	1705	1636	18596	18086	18694	882	884	908	17218	16994	17117	591	547	575
23.72	629	575	595	12614	11284	490	552	543	12094	14260	1906	1971	2077	15558	18607	19137	4082	4168	4110	18019	17717	18086	3556	3546	3560	18097	19372	19488	1128	1283	1250	17056	16700	16357	1705	1746	1622	18512	17986	18683	878	883	972	17206	17152	17103	599	536	592
24.185	602	590	566	12516	11233	525	566	570	12091	14218	2011	1962	2021	15498	18471	19135	4254	4207	4086	17812	17803	18034	3400	3555	3525	18198	19374	19267	1094	1239	1178	16855	16535	16466	1687	1684	1619	18540	18215	18237	868	860	913	17118	17195	17189	589	553	558
24.65	647	575	600	12508	11364	517	555	596	12260	14236	1969	1968	2027	15505	18599	19171	4165	4088	4137	17878	17790	18228	3485	3568	3586	18114	19238	19502	1130	1276	1181	16945	16598	16390	1700	1654	1677	18531	17946	18569	892	906	892	17101	17104	17063	597	509	569
25.115	622	571	617	12529	11351	512	545	546	12277	14108	1982	1977	2066	15440	18609	19118	4184	4099	4202	17764	17661	18318	3401	3542	3543	18201	19268	19482	1102	1235	1188	16943	16577	16329	1677	1700	1642	18587	18052	18451	873	889	943	17122	17044	17164	568	519	569
25.58	622	583	603	12628	11368	523	542	571	12180	14211	1978	1974	2041	15478	18349	19233	4182	4198	4176	17729	17670	18335	3474	3561	3606	18022	19508	19431	1121	1265	1224	16818	16754	16449	1712	1696	1707	18383	18080	18605	886	915	975	17131	17109	17082	577	504	554
26.045	628	557	602	12499	11342	505	548	591	12147	14287	1956	1976	2010	15571	18495	19187	4157	4168	4179	17826	17614	18298	3450	3602	3607	17867	19366	19414	1120	1235	1212	17049	16883	16374	1720	1682	1666	18638	18186	18595	883	901	962	17011	17165	17144	602	544	572
26.51	613	564	618	12590	11278	528	543	563	12259	14299	1956	1949	2068	15617	18513	19194	4159	4125	4171	17691	17790	18152	3517	3552	3557	18226	19315	19516	1122	1253	1185	17041	16758	16417	1717	1717	1647	18665	18056	18469	902	899	927	17229	17103	17091	576	517	532
26.975	631	558	609	12539	11204	547	527	581	12213	14397	1892	2021	2106	15494	18550	19265	4152	4148	4134	17890	17735	18159	3489	3523	3541	18230	19395	19339	1131	1222	1212	16912	16672	16367	1702	1692	1668	18534	18051	18513	869	888	951	17219	17109	17184	589	556	551
27.44	652	582	578	12539	11434	513	556	592	12147	14316	1973	2004	2047	15638	18594	19282	4232	4188	4183	17681	17571	18330	3424	3575	3524	17836	19195	19390	1104	1232	1204	16949	16740	16406	1744	1697	1636	18798	18171	18591	899	898	914	17225	17009	17150	628	527	541
27.905	618	577	615	12515	11471	489	536	581	12232	14290	2008	2037	2085	15357	18450	19163	4212	4151	4113	17770	17767	18051	3450	3548	3578	18116	19561	19433	1102	1265	1152	16828	16817	16480	1694	1700	1638	18593	18199	18583	909	904	911	17162	17174	17120	591	533	557
28.37	610	581	583	12489	11545	501	567	581	12148	14262	1934	2027	2060	15437	18539	19154	4270	4142	4162	17907	17627	18174	3485	3610	3625	18143	19415	19483	1111	1285	1176	16908	16607	16362	1722	1715	1611	18479	18033	18534	887	885	931	16995	17184	17059	580	524	569
28.835	653	577	588	12562	11474	510	548	595	12106	14313	1961	1969	2051	15687	18614	19114	4190	4177	4165	17895	17808	18063	3456	3576	3609	18070	19385	19235	1099	1280	1203	16882	16896	16535	1703	1751	1632	18723	18162	18591	888	883	973	17265	17102	17194	602	507	572
29.3	622	591	616	12557	11473	513	536	582	12336	14424	1909	2026	2076	15614	18571	19273	4221	4172	4224	17714	17776	18169	3466	3556	3640	18181	19403	19340	1130	1206	1185	16943	16651	16269	1675	1713	1643	18491	18120	18601	855	879	952	17214	17081	17027	568	515	591
29.765	644	569	601	12540	11543	536	538	591	12266	14344	1955	1943	2074	15479	18287	19350	4182	4140	4185	17816	17731	18201	3459	3573	3585	17979	19479	19228	1111	1232	1205	17093	16648	16411	1677	1700	1628	18778	18124	18676	887	909	957	17178	17126	17066	575	532	548
30.23	635	580	591	12538	11459	523	555	588	12124	14320	1972	2016	2095	15550	18410	19070	4203	4143	4162	17743	17744	18097	3488	3578	3547	17985	19489	19475	1125	1244	1195	16859	16674	16292	1767	1714	1689	18692	17975	18680	878	924	956	17178	17072	17098	611	534	563
30.695	619	582	582	12604	11447	530	559	581	12244	14460	2014	1993	2045	15372	18529	19389	4170	4179	4152	17634	17806	18321	3462	3559	3556	18104	19438	19271	1115	1232	1207	16988	16728	16395	1693	1711	1685	18587	18168	18748	874	889	935	17221	17234	17063	620	523	545
31.16	601	579	567	12644	11496	506	549	564	12287	14531	1988	2005	2046	15543	18471	19169	4175	4169	4191	17876	17714	18315	3512	3497	3538	17928	19350	19449	1097	1228	1165	17047	16646	16127	1676	1724	1685	18679	18093	18654	904	908	923	17097	17165	17380	580	517	588
31.625	653	596	604	12856	11508	518	534	587	12263	14516	1999	1973	2035	15407	18474	19174	4230	4184	4165	17897	17694	18227	3508	3544	3563	18227	19317	19216	1133	1242	1212	17153	16728	16401	1684	1730	1617	18611	18181	18632	880	911	955	17207	17024	17131	596	543	561
32.09	620	579	623	12662	11642	520	537	561	12217	14535	1978	1953	2106	15635	18622	18995	4207	4194	4114	17655	17690	18147	3506	3533	3570	18098	19310	19223	1096	1200	1209	17017	16895	16337	1698	1730	1656	18516	18225	18527	892	887	945	17177	17208	17156	589	521	538
32.555	634	583	596	12648	11649	551	534	582	12357	14591	1939	1992	2050	15425	18613	19230	4166	4149	4148	17837	17883	18170	3471	3565	3598	18072	19256	19483	1124	1235	1189	17078	16627	16373	1693	1687	1677	18567	18129	18646	873	853	935	17230	17178	17255	594	537	551
33.02	633	564	578	12645	11524	530	545	567	12261	14715	1955	1974	2047	15403	18515	19063	4173	4160	4152	17776	17724	18219	3445	3592	3533	17975	19227	19121	1114	1245	1200	16965	16745	16436	1709	1699	1664	18458	18001	18726	884	875	923	17188	17223	17052	599	496	577
33.485	588	553	568	12687	11581	517	535	561	12330	14593	1981	1997	2056	15624	18497	19175	4228	4206	4242	17662	17811	18049	3464	3660	3621	18140	19392	19405	1121	1232	1228	17154	16708	16364	1731	1700	1604	18587	18200	18536	886	888	943	17174	17173	17120	572	504	561
33.95	637	554	596	12637	11877	517	563	569	12205	14501	2051	1965	2045	15479	18459	19167	4241	4194	4143	17925	17631	18043	3450	3510	3573	18022	19221	19368	1064	1246	1191	16864	16788	16493	1703	1723	1635	18611	18032	18547	900	875	930	17011	17121	17089	569	512	582
34.415	604	579	608	12548	11687	504	566	555	12155	14403	1989	1969	2082	15502	18573	18896	4247	4185	4157	17883	17833	18236	3422	3547	3531	18390	19265	19421	1115	1224	1216	16961	16656	16311	1712	1700	1700	18597	18160	18673	903	894	945	17192	17053	16973	588	534	560
34.88	639	564	597	12601	11748	490	546	546	12282	14420	1992	2015	2081	15405	18618	19149	4284	4167	4181	17845	17878	18224	3490	3525	3602	18231	19334	19420	1129	1228	1192	17152	16614	16476	1759	1678	1658	18393	18153	18781	861	876	963	17199	17043	17323	566	555	555
35.345	648	573	578	12603	11788	515	540	548	12266	14401	1965	2010	2045	15658	18677	19282	4244	4154	4183	17807	17759	18218	3596	3619	3486	18253	19257	19156	1119	1222	1212	16940	16736	16301	1708	1704	1646	18601	17958	18482	894	886	928	17075	17133	16996	587	541	559
35.81	638	579	576	12605	11875	505	535	592	12485	14494	1975	1949	2042	15420	18525	19081	4185	4209	4139	17789	17790	18236	3474	3526	3569	18012	19531	19474	1120	1226	1183	17025	16544	16532	1724	1693	1611	18573	18045	18517	881	899	914	17341	17177	17200	585	528	578
36.275	640	584	569	12588	11768	497	547	568	12217	14470	2016	1947	2054	15454	18561	19258	4199	4122	4119	17827	17820	18275	3455	3606	3601	18042	19343	19395	1096	1235	1218	16907	16823	16450	1673	1689	1654	18589	18229	18694	888	873	947	17230	17147	17100	573	545	552
36.74	636	568	592	12652	11708	520	539	574	12114	14499	1967	2040	2073	15400	18587	19049	4135	4156	4153	17810	17809	18210	3486	3576	3558	18106	19235	19240	1133	1258	1212	17033	16866	16427	1705	1698	1632	18717	18052	18551	901	862	946	17390	17238	17176	591	526	560
37.205	632	566	602	12750	11856	532	536	559	12290	14491	2006	1980	2044	15377	18498	19137	4186	4098	4076	17992	17819	18229	3532	3577	3588	17940	19370	19442	1102	1225	1211	17036	16763	16584	1694	1680	1686	18511	18199	18492	885	873	940	17251	17379	17264	574	512	559
37.67	648	571	619	12582	11833	502	528	590	12296	14474	1937	2052	2047	15565	18577	19232	4254	4110	4176	17832	17869	18209	3441	3512	3539	18098	19460	19399	1100	1250	1217	17045	16716	16462	1714	1678	1647	18466	18115	18525	886	912	940	17280	17284	17163	578	501	535
38.135	619	567	594	12722	11926	517	544	566	12199	14452	1974	1985	2049	15634	18495	18891	4229	4145	4116	17782	17777	18024	3498	3606	3522	18086	19497	19270	1118	1208	1204	17000	16801	16206	1696	1717	1604	18622	18136	18553	904	894	940	17235	17379	17222	576	543	573
38.6	624	578	622	12690	11826	496	533	600	12306	14560	1922	2040	2061	15627	18577	19216	4225	4162	4173	17695	17971	18295	3427	3563	3616	18086	19335	19256	1105	1194	1164	17029	16678	16548	1721	1713	1635	18545	18086	18594	916	895	918	17245	17338	16921	562	534	579
39.065	629	565	601	12736	11679	496	533	552	12156	14424	2016	1992	2046	15337	18532	19021	4204	4219	4149	17698	17920	18218	3533	3553	3545	18179	19405	19549	1074	1242	1181	16915	16781	16604	1677	1650	1628	18567	18079	18578	876	893	914	17161	17295	17212	598	510	556
[truncated: 3 more columns]

## Sheet: Supplementary Table 2
Results were calculated from linear fits to the data in Supplementary Figure 2.			Calculation for Supplementary Table 2
				9	8	7	6	5		Slope	Error in Slope		dLogKq/dLDS
			23	39	3.58	0.382	0.0314	21.4		1.02542	0.0147347	b	0.826129
			25	12.8	2.29	0.272	0.0265	0.0379		0.897716	0.0422361		±
			33	4.99	0.735	0.0985	0.0182	9.2		0.818694	0.0201307		0.156777
			36	2.72	0.352	0.0709	0.0107	0.0195		0.791145	0.0248083
			43	0.968	0.103	0.0298	0.0149	2.85		0.597669	0.107161
			Slope	-0.0738397	-0.0757841	-0.0547319	-0.0192255	-0.0108096
			Error in Slope	0.00856311	0.00311367	0.00121877	0.0073196	0.0984297			b/a	-17.6229
				dLogKq/dLloop								±
			a	-0.0468782	±	0.0303717						11.8974
				9	8	7	6	5
				-0.0738397	-0.0757841	-0.0547319	-0.0192255	-0.0108096
		23	1.02542	-13.8871	-13.5308	-18.7354	-53.3366	-94.862
		25	0.897716	-12.1576	-11.8457	-16.4021	-46.694	-83.0479
		33	0.818694	-11.0874	-10.803	-14.9583	-42.5838	-75.7375
		36	0.791145	-10.7144	-10.4395	-14.4549	-41.1508	-73.189
		43	0.597669	-8.09414	-7.88647	-10.9199	-31.0873	-55.2904
			propegation of errors	9	8	7	6	5
				0.00856311	0.00311367	0.00121877	0.0073196	0.0984297
		23	0.0147347	1.62279	0.588949	0.49652	20.321	863.791
		25	0.0422361	1.52152	0.739918	0.853761	17.9128	756.223
		33	0.0201307	1.31438	0.517268	0.496217	16.2464	689.649
		36	0.0248083	1.28715	0.539566	0.555933	15.7201	666.444
		43	0.107161	1.72838	1.45069	1.97298	13.0825	503.558
